# Supplementary material for: Distinctive single-channel properties of α4β2-nicotinic acetylcholine receptor isoforms
Source: PLoS One. 2019 Mar 7;14(3):e0213143. doi: 10.1371/journal.pone.0213143 (PMC6405073; doi:10.1371/journal.pone.0213143)
Supplement: S1 Data — Excel file contains single-channel data for unlinked and concatenated single-channel parameters calculated using QuB for each patch. Averages, S.E.M, and outlier test calculations are included. (XLSX) [file pone.0213143.s001.xlsx]

## Sheet: a4b2 HS
File	Receptor	td?	tcrit? (no excluding events)	Open Amp (using tcrit all events)		closed tau 1 (all events)	0.01	closed tau2 (all events)	0.02		open tau 1 (all events)	0.01	open tau 2 (all events)	0.02		occ2 (all events)	occ2 (>2events)		# of burst (>2events)	Total # of events	Burst/Total Events		# of single events	Single/Total		Lifetime (all events)	Lifetime (>2 events)
ACh EC50 (1.3uM)-only 1st min																			ACh EC50 (1.3uM)-only 1st min
112013_0000	a4b2 HS	20	2.89	1.275		0.5039	0.4658	1030	0.5342		0.3657	0.7222	1.32	0.2778		0.7798	0.5537		23	59	0.389831		36	0.610169		1.748	2.914
112013_0001	a4b2 HS	2.5	1.453	1.599		0.3411	0.1714	496.9	0.8286		1.181	0.8551	2.511	0.1449		0.9188	0.7275		14	119	0.117647		105	0.882353		1.653	2.453
112013_0002	a4b2 HS	15	1.6377	1.801		0.3672	0.21	532.3	0.79		0.5205	0.4239	1.48	0.5761		0.9281	0.7452		32	112	0.285714		80	0.714286		1.392	3.096
102413_0009	a4b2 HS	10	4.105	1.652		1.498	0.0732	805.3	0.9268				2.462		(best fit with 1O)	0.9643	0.5716		6	76	0.0789474		70	0.921053		2.905	3.17
2014_03_18_0005	a4b2 HS	5	4.1	1.336		0.6427	0.734						1.08		(best fit with 1O)	0.7327	0.6332		11	17	0.647059		6	0.352941
2014_03_13_0000	a4b2 HS	5	2.27	1.472		1.35	0.5566	355.3	0.4434				2.886		(best fit with 1O)	0.8747	0.7387		95	199	0.477387		104	0.522613		2.935	3.065
2014_03_13_0001	a4b2 HS	20	2.4	1.623		2.035	0.6214	192.5	0.3786				2.046		(best fit with 1O)	0.888	0.6956		154	422	0.364929		268	0.635071		2.127	2.431
2014_10_13_0033	a4b2 HS	5	3.45	1.417		0.9125	0.4575	178.7	0.5425		0.5936	0.7497	1.972	0.2503		0.7684	0.4978		110	322	0.341615		212	0.658385		1.056
2014_10_13_0045	a4b2 HS	15	3.62	1.289		0.4768	0.3904						2.993		(best fit with 1O)	0.9029	0.7051		11	50	0.22		39	0.78		1.906	3.812
mean			2.88063	1.496	#DIV/0!	0.903022	0.408922	513	0.634871	#DIV/0!	0.6652	0.687725	2.08333	0.312275		0.861967	0.652044	#DIV/0!	50.6667	152.889	0.324792	#DIV/0!	102.222	0.675208	#DIV/0!	1.96525	2.99157	#DIV/0!
stdev			1.00273	0.1831	#DIV/0!	0.596536	0.220019	314.3	0.211275	#DIV/0!	0.356751	0.184975	0.68604	0.184975		0.0812459	0.0914344	#DIV/0!	54.5023	136.814	0.176466	#DIV/0!	85.672	0.176466	#DIV/0!	0.671168	0.47109	#DIV/0!
+2x SD Imax			4.8861	1.8622	#DIV/0!	2.09609	0.848959	1141.6	1.05742	#DIV/0!	1.3787	1.05768	3.45541	0.682225		1.02446	0.834913	#DIV/0!	159.671	426.517	0.677724	#DIV/0!	273.566	1.02814	#DIV/0!	3.30759	3.93375	#DIV/0!
-2x SD Imax			0.875171	1.1298	#DIV/0!	-0.29005	-0.0311149	-115.6	0.212322	#DIV/0!	-0.0483027	0.317775	0.711253	-0.0576754		0.699475	0.469176	#DIV/0!	-58.3379	-120.739	-0.02814	#DIV/0!	-69.1218	0.322276	#DIV/0!	0.622914	2.04939	#DIV/0!
SEM			0.334244	0.0610335	#DIV/0!	0.198845	0.0733395	118.794	0.0798543	#DIV/0!	0.178376	0.0924876	0.22868	0.0924876		0.027082	0.0304781	#DIV/0!	18.1674	45.6047	0.058822	#DIV/0!	28.5573	0.058822	#DIV/0!	0.237294	0.178055	#DIV/0!
Excluded values determined by outlier test								3324	0.266										Total number of burst	Total number of events						5.2791	7.608
								1802	0.6096										456	1376							0.9483

## Sheet: a4b2 LS
File	Receptor	td?	tcrit? (no excluding events)	Open Amp (using tcrit all events)	# of lg/sm events	total # of events	proportion of lg/sm events		closed tau 1 (all events)	0.01	closed tau2 (all events)	0.02	closed tau3 (all events)	0.03	closed tau 4 (all events)		open tau 1 (all events)	%O1	open tau 2 (all events)	%O2		occ2 (all events)	occ2 LG (>2events)	Occ2 Sm (>2events)		occ all events lg+sm	occ all events lg+sm (>2events)		LG tau1 C (using tcrit, all events)	SM tau1 C (using tcrit, all events)	Tau 1 C %	LG tau1 O (using tcrit, all events)	SM tau1 O (using tcrit, all events)	Tau 1O %	tau2 O (using tcrit, all events)		tau1 C (using tcrit, >2events)	tau1 O (using tcrit, >2events)	SM Closed(>2events)	SM Open (>2events)		# of burst (>2events)	Total # of events	Burst/Total Events (LG)	Burst/Total Events (SM)	total events >2	total events	Burst/Total Events
ACh EC50 (30uM) (2nd phase)-only 1st 2min analyzed for 2 amp states																	ACh EC50 (30uM) (2nd phase)-only 1st 2min analyzed for 2 amp states												ACh EC50 (30uM) (2nd phase)-only 1st 2min analyzed for 2 amp states
11213_0018	a4b2 LS	15	1.29	1.77	310	1019	0.30422		0.652	0.2559	15.38	0.4444	257.4	0.2997			0.3649	0.8133	1.031	0.1867		0.9452	0.657			0.8716	0.5885		0.4639		1	1.432		1			0.4128	1.057				43	309	0.139159		163	1016	0.160433
				1.094	709	1019	0.69578															0.9546		0.7152						0.3937	1			1	(best fit 2O)				0.283	0.9763		120	707		0.169731
102413_0019	a4b2 LS	5	0.889	1.981	68	260	0.261538		0.26	0.1444	55.45	0.2976	648.6	0.558			0.2813	0.2965	1.581	0.7035		0.994	0.8988			0.9794	0.8275		0.25		1	1.534		1	(best fit 2O)		0.35	3.296				4	68	0.0588235		10	260	0.0384615
				1.034	192	260	0.738462															0.9957		0.8691						0.2333	1		1.408	1					0.2166	2.731		6	192		0.03125
112113_0016	arb2 LS	15	1.42	2.128	440	1923	0.228809		0.8224	0.2827	13.2	0.4933	114.7	0.224			0.4443	0.9541	1.709	0.04588		0.7169	0.4658			0.8337	0.5994		0.3749		1	0.6539		1			0.6667	0.6539				80	440	0.181818		517	1923	0.268851
				1.204	1483	1923	0.771191															0.7812		0.4538						0.5323	1		0.3961	1					0.4667	0.4111		437	1483		0.294673
2014_12_12_0008	a4b2 LS	10	1.64	1.812	141	214	0.658879		0.7267	0.3268	15.55	0.3401	102.5	0.3331					2.022	0.5453	(best fit with 3O)	0.834	0.7178			0.8501	0.7385		0.8941		1	1.735		1			0.5159	1.947				53	141	0.375887		74	214	0.345794
				1.202	73	214	0.341121															0.7559		0.5093						0.855	1		0.6032	1					0.5521	0.7929		21	73		0.287671
112113_0013	a4b2 LS	15	1.35	1.854	225	448	0.502232		0.7866	0.166	20.13	0.4636	525.1	0.3704			0.408	0.8363	0.9594	0.1637		0.7676	0.5618			0.8935	0.7053		0.3745		1	0.641		1			0.31	0.4625				47	225	0.208889		87	448	0.194196
				1.268	223	448	0.497768															0.8308		0.4364						0.3169	1		0.498	1					0.4026	0.3526		40	223		0.179372
2014_12_12_0014	a4b2 LS	20	2.6	1.879	187	429	0.435897		0.7377	0.2916	30.96	0.1065	116.4	0.6019			0.3236	0.8696	1.321	0.1304		0.7211	0.474			0.8131	0.3895		0.3075		1	0.8273		1			0.646	0.4291				26	187	0.139037		121	429	0.282051
				1.004	242	429	0.564103															0.6713		0.3448						0.7438	1		0.404	1	(best fit 2O)				0.7088	0.2816		95	242		0.392562
2015_04_29_0005	a4b2 LS	10	1.68	2.07	52	543	0.0957643				44.79	0.2778	272.3	0.2841			0.3882	0.4908	1.142	0.5092		0.9277	0.693			0.7511	0.4817		0.7391		1			1			0.7088	2.956				12	52	0.230769		130	543	0.239411
				1.375	491	543	0.904236															0.7014		0.5001						0.737	1			1						1.466		118	491		0.240326
mean			1.55271	1.54821	345.429	690.857	0.5	#DIV/0!	0.664233	0.244567	27.9229	0.346186	291	0.3816	#DIV/0!	#DIV/0!	0.368383	0.7101	1.39506	0.326383	#DIV/0!	0.828386	0.638314	0.546957		0.856071	0.618629	#DIV/0!	0.486286	0.544571	1	1.1372	0.66186	1		#DIV/0!	0.515743	1.54307	0.4383	1.00164	#DIV/0!	78.7143	345.214	0.190626	0.227941	157.429	690.429	0.218457	#DIV/0!
stdev			0.530545	0.414281	374.736	580.225	0.23583	#DIV/0!	0.206322	0.0731616	16.5296	0.135153	216.51	0.143282	#DIV/0!	#DIV/0!	0.0588672	0.257181	0.391163	0.253848	#DIV/0!	0.114628	0.152821	0.181413		0.071009	0.151677	#DIV/0!	0.239244	0.239696	0	0.485294	0.425481	0		#DIV/0!	0.161979	1.20193	0.179706	0.869768	#DIV/0!	110.159	374.594	0.0991852	0.11526	165.86	603.646	0.0996589	#DIV/0!
+2x SD Imax			2.6138	2.37678	1094.9	1851.31	0.971659	#DIV/0!	1.07688	0.39089	60.9821	0.616492	724.019	0.668164	#DIV/0!	#DIV/0!	0.486118	1.22446	2.17738	0.834079	#DIV/0!	1.05764	0.943956	0.909783		0.998089	0.921982	#DIV/0!	0.964774	1.02396	1	2.10779	1.51282	1		#DIV/0!	0.839702	3.94692	0.797711	2.74118	#DIV/0!	299.032	1094.4	0.388996	0.45846	489.149	1897.72	0.417775	#DIV/0!
-2x SD Imax			0.491624	0.719651	-404.043	-469.592	0.0283409	#DIV/0!	0.251589	0.0982434	-5.13639	0.0758794	-142.019	0.095036	#DIV/0!	#DIV/0!	0.250649	0.195738	0.612732	-0.181313	#DIV/0!	0.59913	0.332673	0.184131		0.714053	0.315275	#DIV/0!	0.00779728	0.0651804	1	0.166611	-0.189102	1		#DIV/0!	0.191784	-0.860779	0.0788886	-0.737893	#DIV/0!	-141.604	-403.974	-0.00774434	-0.00257886	-174.292	-516.864	0.0191391	#DIV/0!
SEM			0.200527	0.110721	100.152	155.072	0.0630281	#DIV/0!	0.0842306	0.0298681	6.24761	0.0510831	81.8329	0.0541555	#DIV/0!	#DIV/0!	0.0240324	0.104994	0.147846	0.0959455	#DIV/0!	0.0306356	0.0577609	0.0685677		0.0268389	0.0573285	#DIV/0!	0.0904258	0.0905964	0	0.198121	0.190281	0		#DIV/0!	0.0612225	0.454285	0.0733646	0.328741	#DIV/0!	29.4412	100.114	0.0374885	0.0435641	62.6893	228.157	0.0376675	#DIV/0!
					4836																											2.788	1.828						1.262
Excluded values determined by outlier test									1.597	0.4381							0.7139	0.4506															2.799
EC50 (0.7 uM) (1st phase)-only first 2 mins																				EC50 (0.7 uM) (1st phase)-only first 2 mins																	EC50 (0.7 uM) (1st phase)-only first 2 mins					EC50 (0.7 uM) (1st phase)-only first 2 mins
020514_0001	a4b2 LS	2.5	5.48	1.946	576	865	0.665896		1.882		42.79	0.3079	439.1	0.01276					2.089		(best fit w/ 1O)	0.5645	0.5191			0.7496	0.5726										1.494	1.525				443	576	0.769097		575	865	0.66474
				1.294	289	865	0.334104															0.7345		0.4211															1.46	1.327		132	289		0.456747
020514_0005	a4b2 LS	2.5	2.46	2.776	32	42	0.761905		0.8901	0.08115	104.3	0.3064	1402	0.6124			0.1329	0.5464	1.333	0.4536		0.9068	0.9661			0.9114	0.4291										0.0325	1.69				12	12	1		26	49	0.530612
				1.219	10	42	0.238095															0.89		0.7172															0.4823	1.156		14	37		0.378378
020514_0009	a4b2 LS	10	2.28	1.916	568	1447	0.392536		2.025	0.06485	49.2	0.594	149.1	0.3411			0.8631	0.978	4.635	0.02197		0.9734	0.7023			0.9744	0.638										1.167	3.648				35	568	0.0616197		89	1447	0.0615066
				1.236	879	2121	0.414427															0.9763		0.6149															0.8827	1.496		54	879		0.0614334
020414_0024	a4b2 LS	15	2.86	2.746	53	154	0.344156		0.6633	0.1647	240.8	0.4798	813.3	0.3555			0.3914	0.8163	2.46	0.1837		0.7428	0.8849			0.9136	0.8415										0.47	4.383				5	55	0.0909091		10	156	0.0641026
				1.267	101	154	0.655844															0.9763		0.6785															1.05	2.54		5	101		0.049505
2014_10_27_0008	a4b2 LS	15	2.02	1.681	88	164	0.536585		0.5845	0.1135	260.8	0.4693	822.6	0.4172	(best fit with 2C)		0.4164	0.7864	2.118	0.2136		0.8812	0.6871			0.9446	0.6706										0.7264	1.891				7	88	0.0795455		14	164	0.0853659
				1.127	76	164	0.463415															0.9358		0.581															0.5875	2.02		7	76		0.0921053
2014_12_12_0033	a4b2 LS	20	3.5	2.216	119	472	0.252119		1.621	0.1131	32.71	0.1	251.9	0.7896			0.5416	0.8509	1.467	0.1491		0.9225	0.3978			0.939	0.3402										1.399	1.333				10	119	0.0840336		36	341	0.105572
				1.028	353	472	0.747881															0.9271		0.4638															1.017	0.8647		26	222		0.117117
mean			3.1	1.70433	262	580.167	0.483914	#DIV/0!	1.27765	0.10746	121.767	0.376233	646.333	0.421427	#DIV/0!	#DIV/0!	0.46908	0.7956	2.35033	0.204394	#DIV/0!	0.869267	0.692883	0.579417		0.905433	0.582									#DIV/0!	0.881483	2.41167	0.91325	1.56728		62.5	251.833	0.347534	0.192548	125	503.667	0.251983	#DIV/0!
stdev			1.27518	0.618234	278.512	646.677	0.186386	#DIV/0!	0.640272	0.0382509	103.188	0.174735	463.841	0.264517	#DIV/0!	#DIV/0!	0.265677	0.157275	1.19743	0.157284	#DIV/0!	0.125546	0.213969	0.117042		0.079754	0.179031									#DIV/0!	0.572479	1.27721	0.352467	0.612654		125.119	276.541	0.422441	0.177632	222.29	545.869	0.271581	#DIV/0!
+2x SD Imax			5.65036	2.9408	819.024	1873.52	0.856687	#DIV/0!	2.55819	0.183962	328.142	0.725702	1574.02	0.950462	#DIV/0!	#DIV/0!	1.00043	1.11015	4.7452	0.518961	#DIV/0!	1.12036	1.12082	0.813502		1.06494	0.940062									#DIV/0!	2.02644	4.96608	1.61818	2.79259		312.738	804.916	1.19242	0.547811	569.58	1595.41	0.795145	#DIV/0!
-2x SD Imax			0.549643	0.467865	-295.024	-713.187	0.111141	#DIV/0!	-0.00289301	0.0309581	-84.6089	0.0267643	-281.349	-0.107608	#DIV/0!	#DIV/0!	-0.0622742	0.48105	-0.0445357	-0.110173	#DIV/0!	0.618174	0.264944	0.345332		0.745925	0.223938									#DIV/0!	-0.263475	-0.142745	0.208316	0.341975		-187.738	-301.249	-0.497347	-0.162716	-319.58	-588.072	-0.291178	#DIV/0!
SEM			0.520589	0.178469	80.3995	186.68	0.0538051	#DIV/0!	0.26139	0.0171063	42.1262	0.0713351	189.362	0.107989	#DIV/0!	#DIV/0!	0.118814	0.0703355	0.488851	0.0703394	#DIV/0!	0.0362421	0.0873527	0.0477824		0.0325594	0.073089									#DIV/0!	0.233714	0.521417	0.143894	0.250115		36.1188	79.8306	0.172461	0.0725178	90.7495	222.85	0.110872	#DIV/0!
Excluded values determined by outlier test										0.6793
[truncated: 8 more columns]

## Sheet: LSP
File	Receptor	QuB filter	td?	tcrit? (no excluding events)	Open Amp (using tcrit all events)		# of lg/sm events	total # of events	proportion of lg/sm events		closed tau 1 (all events)	0.01	closed tau2 (all events)	0.02	closed tau3 (all events)	0.03	closed tau4 (all events)	0.04		open tau 1 (all events)	%O1	open tau 2 (all events)	%O2		occ2 (all events)	occ2 (>2events)		occ all events lg+sm	occ all events lg+sm (>2events)		tau1 C (using tcrit, >2events)	tau1 O (using tcrit, >2events)			# of burst (>2events)	Total # of events	Burst/Total Events		total events >2	total events	Burst/Total Events		Lifetime (all events)	Lifetime (>2 events)		Total lifetime (all events)	Total lifetime (>2 events)		Popen whole patch
EC50 2nd phase (30uM)																			EC50 2nd phase (30uM)												EC50 2nd phase (30uM)
2014_10_17_0024	LSP	1	20	1.45	1.853		10	24	0.416667		0.3991	0.1492	12.45	0.2447			2520	0.6061	(best fit 3C)	0.2828	0.5141	2.515	0.4851		0.9568	0.8562		0.7042	0.7448		0.299	2.619			3	10	0.3		17	25	0.68		2.833	3.603		1.409	1.414		9.38238e-05
					1.012		14	24	0.583333																0.8023	0.6117					0.5007	1.291			7	14	0.5						1.156	1.099
2014_12_04_0000	LSP	1	10	1.39	1.699		125	225	0.555556		1.069	0.1166	15.11	0.3644	92.86	0.2391	1175	0.2799		0.368	0.6067	1.292	0.3933		0.9341	0.6089		0.8618	0.4647		0.6325	1.01			10	125	0.08		24	226	0.106195		0.9978	0.9887		0.6891	0.6511		0.00158077
					0.9444		100	225	0.444444																0.7775	0.3618					0.6718	0.6366			14	100	0.14						0.3052	0.41
2014_12_08_0008	LSP	1	10	0.9	2.11		75	146	0.513699		0.4943	0.246	8.024	0.3754	102.2	0.2049	1887	0.1737		0.4361	0.4296	1.22	0.5704		0.9097	0.766		0.8564	0.6656		0.3103	1.298			18	75	0.24		34	146	0.232877		1.233	1.535		0.9017	1.107
					1.09		71	146	0.486301																0.7999	0.5526					0.3555	0.6393			16	71	0.225352						0.5415	0.6259
2014_12_10_0004	LSP	1	30	1.09	1.559		20	37	0.540541		0.4364	0.2266	37.89	0.4756					(best fit 3C)	0.1041	0.4113	0.6684	0.5887		0.9824	0.8963		0.931	0.5894		0.3098	1.595			2	20	0.1		6	39	0.153846		0.6559	1.745		0.5492	0.9114		0.00035923
					0.7651		17	37	0.459459																0.8624	0.4359					0.4133	0.4023			4	17	0.235294						0.4665	0.4946
2014_12_10_0012	LSP	1	10	1.31	1.726		69	130	0.530769		0.5506	0.2435	53.7	0.3219			1316	0.4346	(best fit 3C)	0.4875	0.9198	2.107	0.08017		0.9266	0.7415		0.8755	0.6636		0.345	1.435			9	69	0.130435		20	130	0.153846		0.7956	1.344		0.6066	0.9643		0.000996723
					0.9672		61	130	0.469231																0.8173	0.5549					0.4187	0.3772			10	61	0.163934						0.3482	0.4575
2014_12_10_0021	LSP	1	5	2.07	1.868		108	282	0.382979		0.7324	0.1064	20.63	0.2423	75.68	0.2971	679.7	0.3543		0.4199	1				0.9	0.5109		0.7725	0.3752		0.6042	0.5781			11	108	0.101852		47	282	0.166667		0.6484	0.6089		0.4308	0.3817		0.00130885
					1.004		174	282	0.617021																0.6924	0.3312					0.6787	0.3022			36	174	0.206897						0.2938	0.3054
2014_12_10_0029	LSP	1	20	2.94	1.831		22	134	0.164179		1.185	0.127	127.1	0.4627			1174	0.4102	(best fit 3C)	0.2494	0.8338	1.058	0.1662		0.944	0.185		0.8568	0.3709		0.8899	0.125			1	22	0.0454545		16	134	0.119403		0.2398	0.225		0.4891	0.6765		0.000726947
					0.9814		112	134	0.835821																0.8397	0.383					0.9973	0.6988			15	112	0.133929						0.5381	0.7062
2015_03_18_0018	LSP	1	20	3.43	1.809		9	18	0.5		1.173	0.4333	21.91	0.1611	123.5	0.2944	1666	0.1112		0.4366	1				0.775	0.4133		0.6258	0.4307		1.159	0.7439			3	10	0.3		10	20	0.5		0.508	0.7143		0.5082	0.6392		0.000233118
					1.121		9	18	0.5																0.5751	0.5207					0.6558	0.7538			8	10	0.8						0.5922	0.6251
mean	#DIV/0!	1	15.625	1.8225	1.39626	#DIV/0!	62.25	124.5	0.5	#DIV/0!	0.754975	0.206075	37.1018	0.331012	98.56	0.258875	1488.24	0.338571	#DIV/0!	0.34805	0.714413	1.47673	0.380645	#DIV/0!	0.84345	0.545619	#DIV/0!	0.8105	0.538112	#DIV/0!	0.577594	0.906575	#DIV/0!	#DIV/0!	10.4375	62.375	0.231447	#DIV/0!	21.75	125.25	0.264104	#DIV/0!	0.759563	0.967975	#DIV/0!	0.697962	0.84315	#DIV/0!	0.000757065
stdev	#DIV/0!	0	8.2104	0.915747	0.443969	#DIV/0!	50.9163	92.7994	0.136273	#DIV/0!	0.337352	0.108546	39.3061	0.110586	19.9268	0.0448238	596.574	0.167578	#DIV/0!	0.127672	0.25193	0.693399	0.212902	#DIV/0!	0.107546	0.197063	#DIV/0!	0.10176	0.145787	#DIV/0!	0.261153	0.624666	#DIV/0!	#DIV/0!	8.59433	50.7778	0.187925	#DIV/0!	13.2961	95.4819	0.210195	#DIV/0!	0.627064	0.829098	#DIV/0!	0.322634	0.323819	#DIV/0!	0.000564797
+2x SD Imax	#DIV/0!	1	32.0458	3.65399	2.28419	#DIV/0!	164.083	310.099	0.772547	#DIV/0!	1.42968	0.423167	115.714	0.552185	138.414	0.348523	2681.39	0.673727	#DIV/0!	0.603395	1.21827	2.86353	0.806449	#DIV/0!	1.05854	0.939746	#DIV/0!	1.01402	0.829687	#DIV/0!	1.0999	2.15591	#DIV/0!	#DIV/0!	27.6262	163.931	0.607296	#DIV/0!	48.3422	316.214	0.684494	#DIV/0!	2.01369	2.62617	#DIV/0!	1.34323	1.49079	#DIV/0!	0.00188666
-2x SD Imax	#DIV/0!	1	-0.795806	-0.00899432	0.508319	#DIV/0!	-39.5825	-61.0989	0.227453	#DIV/0!	0.0802707	-0.011017	-41.5104	0.10984	58.7063	0.169227	295.094	0.00341599	#DIV/0!	0.0927053	0.210553	0.0899349	-0.0451594	#DIV/0!	0.628357	0.151492	#DIV/0!	0.606981	0.246538	#DIV/0!	0.0552887	-0.342756	#DIV/0!	#DIV/0!	-6.75116	-39.1806	-0.144403	#DIV/0!	-4.84216	-65.7137	-0.156285	#DIV/0!	-0.494565	-0.690221	#DIV/0!	0.0526947	0.195513	#DIV/0!	-0.000372528
SEM			2.90282	0.323766	0.110992	#DIV/0!	12.7291	23.1999	0.0340684	#DIV/0!	0.119272	0.0383768	13.8968	0.0390981	9.96342	0.0224119	225.484	0.0633384	#DIV/0!	0.045139	0.0890706	0.283079	0.086917	#DIV/0!	0.0268866	0.0492659	#DIV/0!	0.0359775	0.0515436	#DIV/0!	0.0652881	0.156166	#DIV/0!	#DIV/0!	2.14858	12.6944	0.0469812	#DIV/0!	4.70087	33.7579	0.0743151	#DIV/0!	0.156766	0.207274	#DIV/0!	0.114068	0.114487	#DIV/0!	0.000213473
							996																																										0.0036196
Excluded values determined by outlier test																	6274	0.2978
EC50 1st phase (0.7uM)													EC50 1st phase (0.7uM)													EC50 1st phase (0.7uM)													EC50 1st phase (0.7uM)
2014_12_03_0027	LSP	1	20	1.28	1.543		376	712	0.52809		0.6845	0.2476	5.878	0.1939	65.34	0.3623	377.3	0.1963		0.4055	0.348	1.356	0.652		0.9303	0.7168		0.8781	0.6268		0.4541	1.568			59	376	0.156915		155	715	0.216783		1.192	1.679		1.078	1.247		0.00783835
					0.9791		336	712	0.47191																0.8198	0.5836					0.4279	0.8572			99	336	0.294643						0.9407	0.9945
2014_12_03_0035	LSP	1	10	0.88	1.953		116	204	0.568627		0.5221	0.09783	7.09	0.157	221.7	0.5671	1624	0.178		0.4587	0.9718	6.033	0.02819		0.9276	0.7001		0.8706	0.5799		0.2264	1.39			8	116	0.0689655		18	208	0.0865385		0.6784	1.202		0.5242	0.7782		0.00130218
					1.085		88	204	0.431373																0.7905	0.485					0.4332	0.2584			10	88	0.113636						0.3128	0.439
2015_03_31_0004	LSP	1	15	1.82	1.436		207	489	0.423313		0.8233	0.5233	7.207	0.2573	123.1	0.2132	4305	0.006203		0.8545	0.5236	2.897	0.4764		0.8827	0.8141		0.8322	0.7635		0.5462	4.875			94	207	0.454106		215	496	0.433468		1.922	2.324		1.61	2.04		0.0196904
					1.015		282	489	0.576687																0.9026	0.8166					0.5473	3.62			107	283	0.378092						1.714	2.289
2015_03_31_0006	LSP	1	15	1.31	1.68		16	45	0.355556		0.5348	0.4882	4.505	0.1677	121.6	0.146	5108	0.1981				1.871	1	(best fit with 1O)	0.9685	0.9068		0.925	0.7666		0.325	2.981			3	16	0.1875		21	49	0.428571		1.169	2.256		1.81	1.623		0.0016905
					1.182		29	45	0.644444																0.9621	0.9025					0.3995	5.682			11	29	0.37931						3.211	4.17
2015_03_31_0010	LSP	1	20	1.68							0.6815	0.6184	5.408	0.1977	75.81	0.1047	373.8	0.07925		0.9601	0.7994	3.404	0.2006					0.8325	0.7406										437	922	0.47397					1.528	1.786		0.0376228
					1.242	all small	150	150																	0.9502	0.7826					0.6004	2.617			22	150	0.146667						1.155	1.806
2016_05_09_0007	LSP	1	20	3.79	1.772		191	332	0.575301				1.507	0.5415	21.58	0.272	835.2	0.1864		1.975	0.9101	5.501	0.08986		0.8458	0.7335		0.8718	0.7035		1.155	3.327			108	191	0.565445		143	333	0.429429		2.643	2.651		2.198	2.505		0.014288
					1.268		141	332	0.424699																0.8875	0.6224					1.236	2.188			42	141	0.297872						1.117	1.48
mean	#DIV/0!	1	16.6667	1.79333	1.37774	#DIV/0!	175.636	337.636	0.5	#DIV/0!	0.64924	0.395066	5.26583	0.252517	104.855	0.27755	2103.88	0.140709	#DIV/0!	0.93076	0.71058	3.51033	0.407842	#DIV/0!	0.903811	0.745344	#DIV/0!	0.868367	0.696817	#DIV/0!	0.44	2.64984	#DIV/0!	#DIV/0!	45.8889	177.889	0.242204	#DIV/0!	169.2	478	0.344793	#DIV/0!	1.3661	1.90661	#DIV/0!	1.31004	1.6632	#DIV/0!	0.0137387
stdev	#DIV/0!	0	4.08248	1.03262	0.324562	#DIV/0!	117.675	238.407	0.0917898	#DIV/0!	0.12434	0.215111	2.10705	0.145803	68.7107	0.168746	2082.49	0.0796636	#DIV/0!	0.631635	0.265687	1.89961	0.37501	#DIV/0!	0.0625961	0.140873	#DIV/0!	0.038403	0.086308	#DIV/0!	0.116941	1.83328	#DIV/0!	#DIV/0!	43.8647	130.961	0.137319	#DIV/0!	172.366	357.271	0.168239	#DIV/0!	0.844895	1.0671	#DIV/0!	0.514497	0.493304	#DIV/0!	0.0153334
+2x SD Imax	#DIV/0!	1	24.8316	3.85858	2.02686	#DIV/0!	410.987	814.45	0.68358	#DIV/0!	0.89792	0.825289	9.47994	0.544122	242.276	0.615042	6268.86	0.300036	#DIV/0!	2.19403	1.24195	7.30956	1.15786	#DIV/0!	1.029	1.02709	#DIV/0!	0.945173	0.869433	#DIV/0!	0.673882	6.31641	#DIV/0!	#DIV/0!	133.618	439.811	0.516841	#DIV/0!	513.933	1192.54	0.681272	#DIV/0!	3.05589	4.04082	#DIV/0!	2.33903	2.64981	#DIV/0!	0.0444055
-2x SD Imax	#DIV/0!	1	8.5017	-0.271909	0.728613	#DIV/0!	-59.7141	-139.177	0.31642	#DIV/0!	0.40056	-0.0351565	1.05173	-0.039089	-32.5664	-0.0599419	-2061.09	-0.0186184	#DIV/0!	-0.33251	0.179205	-0.288893	-0.342178	#DIV/0!	0.778619	0.463599	#DIV/0!	0.791561	0.524201	#DIV/0!	0.206118	-1.01672	#DIV/0!	#DIV/0!	-41.8405	-84.0337	-0.0324336	#DIV/0!	-175.533	-236.542	0.00831457	#DIV/0!	-0.323689	-0.227595	#DIV/0!	0.281046	0.676592	#DIV/0!	-0.0169281
SEM		0	1.66667	0.421566	0.0978591	#DIV/0!	35.4804	71.8824	0.0290265	#DIV/0!	0.0556066	0.0962007	0.860201	0.0595238	28.051	0.0688903	850.172	0.0325225	#DIV/0!	0.282476	0.118819	0.775514	0.153097	#DIV/0!	0.0208654	0.0469575	#DIV/0!	0.0171743	0.0385981	#DIV/0!	0.0389803	0.611094	#DIV/0!	#DIV/0!	14.6216	43.6538	0.0457729	#DIV/0!	77.0846	159.776	0.0752389	#DIV/0!	0.281632	0.355701	#DIV/0!	0.23009	0.220612	#DIV/0!	0.0068573
											1.077	0.5794

## Sheet: HSP
File	Receptor	QuB filter	td?	tcrit? (no excluding events)	Open Amp (using tcrit all events)		closed tau 1 (all events)	%C1	closed tau2 (all events)	%C2	closed tau3 (all events)	%C3		open tau 1 (all events)	%1O	open tau 2 (all events)	%2O		occ2 (all events)	occ2 (>2events)		tau1 C (using tcrit, >2events)	tau1 O (using tcrit, >2events)			# of burst (>2events)	Total # of events	Burst/Total Events		Lifetime 2 (all events)	Lifetime (>2 events)		Popen whole time
EC50 (1.3 uM ACh)
2015_03_19_0009	HSP	1	2.5	1.44	1.57		0.8022	0.1569	17.7	0.3335	33.41	0.5096		1.24	0.683	4.021	0.317		0.8878	0.7607		0.5451	3.525	best fit with 2O		97	696	0.139368		2.144	2.203		0.0825748
2015_03_19_0010	HSP	1	10	0.67	1.409		0.3343	0.05716	30.59	0.4688	58.14	0.474		1.435	0.72	3.477	0.28	best fit with 1O	0.9272	0.8913		0.2256	3.757			63	1047	0.0601719		1.996	2.075		0.0475707
2015_03_19_0018	HSP	1	15	0.7	1.583		0.4153	0.04352	12.89	0.151	51.23	0.8055		1.661	0.8134	3.289	0.1866		0.9473	0.8773		0.2704	4.166			67	918	0.0729847		1.982	2.13		0.0435591
2015_03_19_0026	HSP	1	20	0.93	1.48		0.4368	0.07892	30.59	0.317	175	0.6041		0.8859	0.4435	4.796	0.5567		0.9754	0.8989		0.2758	5.931	best fit with 2O		30	378	0.0793651		3.324	4.138		0.0264324
2015_03_19_0051	HSP	1	15	1.38	1.346		0.3441	0.3813	21.03	0.1102	74.2	0.5085		0.4613	0.5742	2.376	0.4258		0.8028	0.7047		0.3536	1.223	best fit with 2O		145	438	0.33105		1.503	1.032		0.0305097
mean	#DIV/0!	1	12.5	1.024	1.4776	#DIV/0!	0.46654	0.14356	22.56	0.2761	78.396	0.58034	#DIV/0!	1.13664	0.64682	3.5918	0.35322	#DIV/0!	0.9081	0.82658	#DIV/0!	0.3341	3.7204	#DIV/0!	#DIV/0!	80.4	695.4	0.136588	#DIV/0!	2.1898	2.3156	#DIV/0!	0.0461293
stdev	#DIV/0!	0	6.61438	0.367056	0.102075	#DIV/0!	0.19278	0.139955	7.88085	0.146008	55.9508	0.134847	#DIV/0!	0.472655	0.142325	0.896848	0.142397	#DIV/0!	0.0669532	0.0882982	#DIV/0!	0.12662	1.68537	#DIV/0!	#DIV/0!	43.2181	291.621	0.112897	#DIV/0!	0.678406	1.12625	#DIV/0!	0.0221861
+2x SD Imax	#DIV/0!	1	25.7288	1.75811	1.68175	#DIV/0!	0.8521	0.42347	38.3217	0.568117	190.298	0.850034	#DIV/0!	2.08195	0.93147	5.3855	0.638013	#DIV/0!	1.04201	1.00318	#DIV/0!	0.587339	7.09113	#DIV/0!	#DIV/0!	166.836	1278.64	0.362381	#DIV/0!	3.54661	4.56811	#DIV/0!	0.0905016
-2x SD Imax	#DIV/0!	1	-0.728757	0.289888	1.27345	#DIV/0!	0.0809799	-0.13635	6.7983	-0.0159166	-33.5056	0.310646	#DIV/0!	0.19133	0.36217	1.7981	0.0684267	#DIV/0!	0.774194	0.649984	#DIV/0!	0.0808608	0.349667	#DIV/0!	#DIV/0!	-6.0361	112.158	-0.0892052	#DIV/0!	0.832987	0.0630936	#DIV/0!	0.00175708
SEM			2.95804	0.164152	0.0456493	#DIV/0!	0.0862139	0.0625898	3.52442	0.0652969	25.022	0.0603054	#DIV/0!	0.211378	0.0636498	0.401083	0.0636817	#DIV/0!	0.0299424	0.0394882	#DIV/0!	0.056626	0.753719	#DIV/0!	#DIV/0!	19.3277	130.417	0.0504889	#DIV/0!	0.303393	0.503676	#DIV/0!	0.00992194
																										Total bursts	Total number of events
																										402	3477

## Sheet: LSP a4P5W182A
File	Receptor	QuB filter	td?	tcrit? (no excluding events)	Open Amp (using tcrit all events)		# of lg/sm events	total # of events	proportion of lg/sm events		closed tau 1 (all events)	0.01	closed tau2 (all events)	0.02	closed tau3 (all events)	0.03	closed tau4 (all events)	0.04		open tau 1 (all events)	%O1	open tau 2 (all events)	%O2		occ2 (all events)	occ2 (>2events)		occ all events lg+sm	occ all events lg+sm (>2events)		tau1 C (using tcrit, >2events)	tau1 O (using tcrit, >2events)			# of burst (>2events)	Total # of events	Burst/Total Events		total events >2	total events	Burst/Total Events		Lifetime (all events)	Lifetime (>2 events)		Total lifetime (all events)	Total lifetime (>2 events)		Popen whole patch
EC50 1st phase (0.7uM)			2min										EC50 1st phase (0.7uM)													EC50 1st phase (0.7uM)													EC50 1st phase (0.7uM)
2016_06_07_0002	LSP a4P5 W182A	1	15	3.159	1.475		9	23	0.391304		2.061	0.3464	19.01	0.1881	6589	0.4655				0.5564	0.5303	0.9209	0.4697		0.9078	0.266		0.8566	0.4505		3.042	0.6892			1	9	0.111111		1	23	0.0434783		1.062	0.749		1.015	0.9806		0.000243267
						1.093	14	23	0.608696																0.8709	0.5483					1.491	1.288			4	14	0.285714						0.8163	1.424
2016_06_07_0005	LSP a4P5 W182A	1	30	3.7308	3.028		5	20	0.25				57.92	0.1609	9077	0.8391			(best fit 2 states- very few events)	0.3912	1				1			0.9599	0.157127						0	5	0		1	21	0.047619		0.7288			0.3401	0.186667		5.16333e-05
						1.324	15	20	0.75																0.9247	0.3594					0.8496	0.2934			2	15	0.133333						0.198	0.192
2016_06_07_0011	LSP a4P5 W182A	1	20	3.7308	2.143		17	24	0.708333						4999	0.5843			(best fit with 1 state-very few events)	0.4036	1				0.9943			1							0	17	0		0	28	0		0.6388			0.4683			0.0001139
						1.843	7	24	0.291667																1										0	7	0						0.2509
2016_06_17_0052	LSP a4P5 W182A	1	20	1.087	1.964		115	344	0.334302		0.8762	0.07685	27.7	0.2118	575.1	0.7114				0.8791	1				0.9908	0.8245		0.9846	0.7709		0.3733	4.246			6	115	0.0521739		23	342	0.0672515		1.421	2.523		0.7531	1.214		0.00239257
						0.8434	229	344	0.665698																0.9898	0.7908					0.34	1.749			11	229	0.0480349						0.4443	0.9978
2016_07_05_0021	LSP a4P5 W182A	1	2.5	3.4	1.875		1229	1916	0.641441		1.757	0.3806	23.75	0.384	113.6	0.2334						1.984	1		0.813	0.7515		0.8965	0.6838		1.143	3.403			549	1229	0.446705		716	2193	0.326493		2.307	2.255		1.645	2.043		0.0534983
						0.7025	687	1916	0.358559																0.9081	0.5025					1.321	1.183			130	687	0.189229						0.6172	0.7151
2016_07_04_0026	LSP a4P5 W182A	1	20	3.5476	1.525		48	337	0.142433		1.646	0.3864	18.26	0.2536	562.7	0.36				0.8683	0.9447	3.041	0.0553		0.2318	0.4917		0.8625	0.5963		1.01	1.018			19	48	0.395833		131	337	0.388724		0.5994	0.6653		1.007	1.177		0.00543183
						0.8998	289	337	0.857567																0.8919	0.6047					1.034	1.493			79	289	0.273356						0.8103	0.9929
2016_07_04_0035	LSP a4P5 W182A-not good trace	1	30	1.9734	1.477		833	2138	0.389616		1.172	0.2724	23.59	0.6302	254.3	0.0974				0.702	0.6524	2.219	0.3476		0.9277	0.8026		0.9333	0.7203		0.6627	3.418			305	833	0.366146		510	2138	0.238541		2.271	2.149		1.246	1.574		0.0325716
						0.8907	1305	2138	0.610384																0.9439	0.6188					0.7191	1.37			192	1304	0.147239						0.6105	0.8121
mean	#DIV/0!	1	19.6429	2.94694	1.92671	1.0852	343	686	0.5	#DIV/0!	1.50244	0.29253	28.3717	0.304767	3167.24	0.470157	#DIV/0!	#DIV/0!	#DIV/0!	0.633433	0.854567	2.04122	0.46815	#DIV/0!	0.885336	0.596436	#DIV/0!	0.927629	0.563154	#DIV/0!	1.08961	1.83187	#DIV/0!	#DIV/0!	92.7143	342.929	0.17492	#DIV/0!	197.429	726	0.158872	#DIV/0!	0.912536	1.22502	#DIV/0!	0.924929	1.19588	#DIV/0!	0.0134719
stdev	#DIV/0!	0	9.40175	1.02038	0.55247	0.389118	471.054	892.821	0.216694	#DIV/0!	0.474017	0.128834	14.884	0.177626	3681.07	0.262838	#DIV/0!	#DIV/0!	#DIV/0!	0.218014	0.208613	0.873605	0.394903	#DIV/0!	0.196233	0.185578	#DIV/0!	0.0574641	0.228498	#DIV/0!	0.741007	1.27276	#DIV/0!	#DIV/0!	160.439	470.897	0.154654	#DIV/0!	293.712	993.567	0.156314	#DIV/0!	0.658863	0.760394	#DIV/0!	0.450277	0.620665	#DIV/0!	0.0211654
+2x SD Imax	#DIV/0!	1	38.4464	4.9877	3.03165	1.86344	1285.11	2471.64	0.933389	#DIV/0!	2.45047	0.550198	58.1396	0.660018	10529.4	0.995834	#DIV/0!	#DIV/0!	#DIV/0!	1.06946	1.27179	3.78843	1.25796	#DIV/0!	1.2778	0.967592	#DIV/0!	1.04256	1.02015	#DIV/0!	2.57162	4.37739	#DIV/0!	#DIV/0!	413.591	1284.72	0.484227	#DIV/0!	784.853	2713.13	0.4715	#DIV/0!	2.23026	2.74581	#DIV/0!	1.82548	2.43721	#DIV/0!	0.0558027
-2x SD Imax	#DIV/0!	1	0.839362	0.906182	0.821775	0.306964	-599.108	-1099.64	0.0666111	#DIV/0!	0.554407	0.0348617	-1.39631	-0.0504846	-4194.9	-0.0555193	#DIV/0!	#DIV/0!	#DIV/0!	0.197406	0.437341	0.294015	-0.321655	#DIV/0!	0.49287	0.22528	#DIV/0!	0.8127	0.106159	#DIV/0!	-0.392405	-0.713641	#DIV/0!	#DIV/0!	-228.163	-598.865	-0.134388	#DIV/0!	-389.996	-1261.13	-0.153755	#DIV/0!	-0.40519	-0.295769	#DIV/0!	0.0243741	-0.0454531	#DIV/0!	-0.0288589
SEM		0	3.55353	0.385667	0.208814	0.147073	125.894	238.616	0.057914	#DIV/0!	0.211987	0.0576164	6.07636	0.0725154	1391.31	0.0993435	#DIV/0!	#DIV/0!	#DIV/0!	0.0890038	0.0851659	0.436802	0.197451	#DIV/0!	0.0524454	0.0559539	#DIV/0!	0.0217194	0.0932839	#DIV/0!	0.223422	0.383751	#DIV/0!	#DIV/0!	42.879	125.852	0.041333	#DIV/0!	111.013	375.533	0.059081	#DIV/0!	0.176089	0.229267	#DIV/0!	0.170189	0.253386	#DIV/0!	0.00799977
EC50 2nd phase (30 uM)			2min										EC50 2nd phase (30 uM)													EC50 2nd phase (30 uM)													EC50 2nd phase (30 uM)
2016_06_20_0005	LSP a4P5 W182A	1	20	1.96	2.357		47	102	0.460784		0.9543	0.3398	21.73	0.2345	2329	0.4257				0.5436	0.4464	1.221	0.5536		0.7812	0.7392		0.8555	0.6279		0.3863	1.137			24	47	0.510638		40	103	0.38835		0.9255	0.8298		0.7043	0.7787		0.00101287
						1.476	55	102	0.539216																0.9309	0.7287					0.2515	0.9109			14	55	0.254545						0.4027	0.6162
2016_07_07_0000	LSP a4P5 W182A	1	20	3.9	2.427		49	79	0.620253		4.062	0.4514	465	0.4899								1.533	1		0.9318	0.7679		0.9228	0.6765		0.9283	3.132			14	49	0.285714		16	79	0.202532		2.09	2.021		1.517	1.731		0.0014526
						0.8283	30	79	0.379747																0.939	0.5428					1.1	1.033			4	30	0.133333						0.4868	0.783
2016_07_07_0008	LSP a4P5 W182A	1	2.5	2.888	1.472		9	14	0.642857		1.396	0.2173	14.29	0.1502	728.9	0.6325				0.6248	1				0.5769	0.5769			0.6395		1.179	1.404			9	9	1		22	23	0.956522		1.009	1.009		1.014	1.027		0.00136493
						0.8229	5	14	0.357143																0.6231	0.6231					0.9945	1.074			5	5	1						0.7202	0.7202
2016_07_07_0025	LSP a4P5 W182A	1	2.5	10.31	1.997		124	203	0.610837		3.063	0.509	204.5	0.3571	1668	0.1339				1.392	0.8275	3.742	0.1725		0.7794	0.6093		0.8251	0.5499		2.443	2.937			61	124	0.491935		80	203	0.394089		2.292	2.154		1.733	1.778
						0.8736	79	203	0.389163																0.9192	0.6453					1.159	1.33			18	80	0.225						0.6653	1.035
2016_07_08_0015	LSP a4P5 W182A	1	30	6.64	1.745		19	97	0.195876		3.192	0.3489	65.91	0.4548	2420	0.1963				0.501	0.7339	1.881	0.2661		0.9091	0.7842		0.8676	0.501		0.5708	2.282			8	19	0.421053		26	98	0.265306		2.195	1.606		0.8705	1.099		0.00113777
						0.8621	78	97	0.804124																0.8669	0.3892					2.438	1.296			17	78	0.217949						0.5224	0.9405
2016_07_08_0040	LSP a4P5 W182A	1	2.5	11.52	2.302		56	130	0.430769		4.854	0.2075	358.2	0.6102	2834	0.1823				1.003	1				0.8631	0.4888		0.9035	0.4548		3.276	2.739			15	56	0.267857		23	130	0.176923		1.419	1.505		0.9347	1.219		0.00135933
						1.288	74	130	0.569231																0.9378	0.3425					3.412	1.151			7	74	0.0945946						0.5775	0.7212
2016_07_08_0048	LSP a4P5 W182A	1	40	8.53	1.689		74	163	0.453988		4.045	0.2213	212.6	0.6826	4342	0.09613				0.81	1				0.9171	0.5836		0.922	0.4701		2.203	2.299			16	74	0.216216		24	163	0.147239		1.472	1.529		0.9293	1.172		0.00167003
						1.111	89	163	0.546012																0.9226	0.3108					2.911	0.9			10	89	0.11236						0.4922	0.6812
mean	#DIV/0!	1	16.7857	6.53543	1.99843	1.03741	56.2857	112.571	0.5	#DIV/0!	3.0809	0.327886	191.747	0.425614	2386.98	0.277805	#DIV/0!	#DIV/0!	#DIV/0!	0.8124	0.834633	2.09425	0.49805	#DIV/0!	0.849864	0.580879	#DIV/0!	0.88275	0.559957	#DIV/0!	1.66089	1.68749	#DIV/0!	#DIV/0!	15.8571	56.3571	0.373657	#DIV/0!	33	114.143	0.361566	#DIV/0!	1.09069	1.15365	#DIV/0!	1.1004	1.25781	#DIV/0!	0.00133292
stdev	#DIV/0!	0	14.9801	3.74758	0.3745	0.26073	33.2344	58.4699	0.150942	#DIV/0!	1.43816	0.120225	172.821	0.192427	1207.69	0.208404	#DIV/0!	#DIV/0!	#DIV/0!	0.339614	0.220437	1.13109	0.371853	#DIV/0!	0.118699	0.153531	#DIV/0!	0.0396755	0.0887271	#DIV/0!	1.08578	0.80676	#DIV/0!	#DIV/0!	14.1359	33.288	0.294536	#DIV/0!	21.9773	58.3964	0.27998	#DIV/0!	0.682143	0.513779	#DIV/0!	0.375873	0.367745	#DIV/0!	0.000232469
+2x SD Imax	#DIV/0!	1	46.746	14.0306	2.74743	1.55887	122.755	229.511	0.801884	#DIV/0!	5.95723	0.568335	537.39	0.810469	4802.36	0.694612	#DIV/0!	#DIV/0!	#DIV/0!	1.49163	1.27551	4.35644	1.24176	#DIV/0!	1.08726	0.887941	#DIV/0!	0.962101	0.737411	#DIV/0!	3.83245	3.30101	#DIV/0!	#DIV/0!	44.129	122.933	0.962728	#DIV/0!	76.9545	230.936	0.921527	#DIV/0!	2.45497	2.18121	#DIV/0!	1.85215	1.9933	#DIV/0!	0.00179786
-2x SD Imax	#DIV/0!	1	-13.1746	-0.959741	1.24943	0.515954	-10.1831	-4.3683	0.198116	#DIV/0!	0.20457	0.0874359	-153.895	0.0407594	-28.3914	-0.139002	#DIV/0!	#DIV/0!	#DIV/0!	0.133173	0.39376	-0.167939	-0.245655	#DIV/0!	0.612467	0.273816	#DIV/0!	0.803399	0.382503	#DIV/0!	-0.510675	0.0739735	#DIV/0!	#DIV/0!	-12.4147	-10.2189	-0.215414	#DIV/0!	-10.9545	-2.65	-0.198395	#DIV/0!	-0.273601	0.126091	#DIV/0!	0.348654	0.522325	#DIV/0!	0.000867984
SEM		0	5.66196	1.41645	0.141548	0.0985467	8.88228	15.6267	0.040341	#DIV/0!	0.543575	0.0454407	65.3203	0.0727307	493.036	0.0850804	#DIV/0!	#DIV/0!	#DIV/0!	0.138647	0.0899929	0.565547	0.185926	#DIV/0!	0.0317236	0.0410329	#DIV/0!	0.0161975	0.0335357	#DIV/0!	0.290187	0.215616	#DIV/0!	#DIV/0!	3.77798	8.8966	0.0787179	#DIV/0!	8.30662	22.0718	0.105823	#DIV/0!	0.18231	0.137313	#DIV/0!	0.142067	0.138994	#DIV/0!	9.49051e-05
Excluded values determined by outlier test															13150	0.05867												0.665																					0.00601037

## Sheet: SM or LG openings within burst 
File	Open Amp (using tcrit all events)	# of burst (>2events)	Total # of events	Percentage of burst sm	Percentage of burst lg		total number of Bursts
ACh EC50 (30uM) (2nd phase)-only 1st 2min analyzed for 2 amp states							1102
11213_0018	1.77	43	309		0.263804
	1.094	120	707	0.736196
102413_0019	1.981	4	68		0.4
	1.034	6	192	0.6
112113_0016	2.128	80	440		0.154739
	1.204	437	1483	0.845261
2014_12_12_0008	1.812	53	141		0.716216
	1.202	21	73	0.283784
112113_0013	1.854	47	225		0.54023
	1.268	40	223	0.45977
2014_12_12_0014	1.879	26	187		0.214876
	1.004	95	242	0.785124
2015_04_29_0005	2.07	12	52		0.0923077
	1.375	118	491	0.907692
SUM				0.65969	0.34031
stdev				0.224486	0.24312
+2x SD Imax				1.10866	0.82655
-2x SD Imax				0.210717	-0.145929
SEM				0.0848479	0.0848479
EC50 (0.7 uM) (1st phase)-only first 2 mins		EC50 (0.7 uM) (1st phase)-only first 2 mins
020514_0001	1.946	443	576		0.770435		750
	1.294	132	289	0.229565
020514_0005	2.776	12	12		0.461538
	1.219	14	37	0.538462
020514_0009	1.916	35	568		0.393258
	1.236	54	879	0.606742
020414_0024	2.746	5	55		0.5
	1.267	5	101	0.5
2014_10_27_0008	1.681	7	88		0.5
	1.127	7	76	0.5
2014_12_12_0033	2.216	10	119		0.277778
	1.028	26	222	0.722222
mean				0.516165	0.483835
stdev				0.163599	0.163599
+2x SD Imax				0.843363	0.811033
-2x SD Imax				0.188967	0.156637
SEM				0.0667889	0.0667889
Excluded values determined by outlier test
Concat LSP
EC50 2nd phase (30uM)
2014_10_17_0024	1.853	3	10		0.3
	1.012	7	14	0.7
2014_12_04_0000	1.699	10	125		0.416667
	0.9444	14	100	0.583333
2014_12_08_0008	2.11	18	75		0.529412
	1.09	16	71	0.470588
2014_12_10_0004	1.559	2	20		0.333333
	0.7651	4	17	0.666667
2014_12_10_0012	1.726	9	69		0.473684
	0.9672	10	61	0.526316
2014_12_10_0021	1.868	11	108		0.234043
	1.004	36	174	0.765957
2014_12_10_0029	1.831	1	22		0.0625
	0.9814	15	112	0.9375
2015_03_18_0018	1.809	3	10		0.272727
	1.121	8	10	0.727273
mean				0.672204	0.327796
stdev				0.147763	0.147763
+2x SD Imax				0.967731	0.623322
-2x SD Imax				0.376678	0.0322693
SEM				0.0522422	0.0522422
EC50 1st phase (0.7 uM)
2014_12_03_0027	1.543	59	376		0.373418
	0.9791	99	336	0.626582
2014_12_03_0035	1.953	8	116		0.444444
	1.085	10	88	0.555556
2015_03_31_0004	1.436	94	207		0.467662
	1.015	107	283	0.532338
2015_03_31_0006	1.68	3	16		0.214286
	1.182	11	29	0.785714
2015_03_31_0010
	1.242	22	150	1
2016_05_09_0007	1.772	108	191		0.72
	1.268	42	141	0.28
mean				0.630032	0.443962
stdev				0.244433	0.183362
+2x SD Imax				1.1189	0.810686
-2x SD Imax				0.141165	0.0772378
SEM				0.0997895	0.082002
Concat W182A
EC50 1st phase (0.7uM)
2016_06_07_0002	1.475	1	9		0.2
	1.093	4	14	0.8
2016_06_07_0005	3.028	0	5		0
	1.324	2	15	1
2016_06_07_0011	2.143	0	17		0
	1.843	0	7	0
2016_06_17_0052	1.964	6	115		0.352941
	0.8434	11	229	0.647059
2016_07_05_0021	1.875	549	1229		0.808542
	0.7025	130	687	0.191458
2016_07_04_0026	1.525	19	48		0.193878
	0.8998	79	289	0.806122
2016_07_04_0035	1.477	305	833		0.613682
	0.8907	192	1304	0.386318
mean				0.574107	0.309863
stdev				0.391812	0.305613
+2x SD Imax				1.35773	0.921089
-2x SD Imax				-0.209518	-0.301362
SEM				0.159957	0.115511
EC50 2nd phase (30 uM)			2min
2016_06_20_0005	2.357	24	47		0.631579
	1.476	14	55	0.368421
2016_07_07_0000	2.427	14	49		0.777778
	0.8283	4	30	0.222222
2016_07_07_0008	1.472	9	9		0.642857
	0.8229	5	5	0.357143
2016_07_07_0025	1.997	61	124		0.772152
	0.8736	18	80	0.227848
2016_07_08_0015	1.745	8	19		0.32
	0.8621	17	78	0.68
2016_07_08_0040	2.302	15	56		0.681818
	1.288	7	74	0.318182
2016_07_08_0048	1.689	16	74		0.615385
	1.111	10	89	0.384615
mean				0.36549	0.63451
stdev				0.153335	0.153335
+2x SD Imax				0.67216	0.94118
-2x SD Imax				0.0588204	0.32784
SEM				0.0579552	0.0579552
