# Supplementary material for: Distinctive single-channel properties of α4β2-nicotinic acetylcholine receptor isoforms
Source: PLoS One. 2019 Mar 7;14(3):e0213143. doi: 10.1371/journal.pone.0213143 (PMC6405073; doi:10.1371/journal.pone.0213143)
Supplement: S2 Data — Excel files contain single-channel amplitudes as determined using QuB for each construct at the different transmembrane potentials. For LS and LSP α4β2-nAChR data is separated by small and large amplitude events. (XLSX) [file pone.0213143.s002.xlsx]

## Sheet: a4b2 HS unlinked
	-70			-80			-90			-100			-110			-120			-130			-140
	mean amp	SEM	N (patch)	mean amp	SEM	N (patch)	mean amp	SEM	N (patch)	mean amp	SEM	N (patch)	mean amp	SEM	N (patch)	mean amp	SEM	N (patch)	mean amp	SEM	N (patch)	mean amp	SEM	N (patch)
	1.275	0.0209	1	0.6302	0.03077	1	1.397	0.01942	1	1.336	0.04952	1	1.243	0.02231	1	1.375	0.04952	1	1.43	0.03346	1	2.1	0.08483	1
	1.507	0.04193	1	1.2	0.01544	1	1.446	0.04882	1	1.36	0.02635	1	1.388	0.04093	1	1.589	0.04329	1	1.722	0.05989	1	2.016	0.04888	1
	0.9553	0.04814	1	1.396	0.04811	1	0.9413	0.02291	1	1.471	0.0917	1	1.48	0.05508	1	1.617	0.0511	1	1.846	0.01909	1	1.348	0.01458	1
	0.8794	0.02668	1	0.9715	0.02721	1	1.183	0.06408	1	1.316	0.07585	1	1.328	0.02835	1	1.84	0.02123	1	1.304	0.04405	1	1.416	0.03793	1
	0.736	0.0195	1	1.214	0.05979	1	1.325	0.02153	1	0.972	0.01947	1	1.169	0.05917	1	1.462	0.04874	1	1.328	0.03791	1	1.595	0.1381	1
	0.9943	0.01299	1	0.9919	0.07355	1	1.133	0.0305	1	1.387	0.01649	1				1.205	0.0722	1
	0.8391	0.03488	1	1.099	0.01982	1				1.265	0.03089	1
				0.8662	0.03261	1
mean	-1.02659	Count:	7	-1.0718	Count:	7	-1.23755	Count:	6	-1.301	Count:	7	-1.3216	Count:	5	-1.51467	Count:	6	-1.526	Count:	5	-1.695	Count:	5
stdev	0.270766			0.242884			0.188782			0.158516			0.121455			0.219095			0.244193			0.344716
+2x SD Imax	-0.485053			-0.586032			-0.859986			-0.983968			-1.07869			-1.07648			-1.03761			-1.00557
-2x SD Imax	-1.56812			-1.55757			-1.61511			-1.61803			-1.56451			-1.95286			-2.01439			-2.38443
SEM	0.10234			0.0918016			0.07707			0.0599134			0.0543163			0.0894452			0.109206			0.154162
Excluded values determined by outlier test
Note: by convention all currents are negative (inward currents). Mean was *-1 to perform a sign correction.

## Sheet: a4b2 LS unlinked low ach
SMALL Amps
	-70			-80			-90			-100			-110			-120			-130			-140
	mean amp	SEM	N (patch)	mean amp	SEM	N (patch)	mean amp	SEM	N (patch)	mean amp	SEM	N (patch)	mean amp	SEM	N (patch)	mean amp	SEM	N (patch)	mean amp	SEM	N (patch)	mean amp	SEM	N (patch)
	0.7112	0.00808	1	0.8105	0.02428	1	0.8514	0.04757	1	0.8201	0.04117	1				0.8838	0.03568	1	2.344	0.1537	1	1.943	0.1435	1
	1.128	0.02501	1	0.8845	0.03753	1	0.8536	0.008062	1	1.026	0.009573	1	1.072	0.01407	1	1.387	0.07083	1	1.044	0.004625	1	1.076	0.005423	1
	0.6877	0.004467	1	1.113	0.02341	1	0.8946	0.01434	1	0.8946	0.05174	1	1.009	0.005295	1	1.079	0.01713	1	0.9993	0.005244	1	1.115	0.01431	1
	0.9488	0.003896	1	0.8274	0.007551	1	1.082	0.007235	1	1.029	0.01086	1	1.152	0.01338	1	1.015	0.005416	1	1.167	0.007224	1	1.261	0.01077	1
	0.886	0.005276	1	0.9006	0.004591	1	0.6285	0.006086	1	1.131	0.00899	1	1.036	0.03274	1	1.043	0.007327	1	1.35	0.007905	1	1.526	0.007844	1
	0.7319	0.01385	1	0.9138	0.005079	1	0.8999	0.01022	1	1.202	0.02668	1	1.1	0.01113	1	1.103	0.007858	1	1.719	0.01357	1	1.727	0.01344	1
	1.007	0.02002	1	0.8465	0.04881	1	1.244	0.01532	1	1.004	0.01287	1	1.322	0.005701	1	1.325	0.006307	1	1.377	0.00906	1	1.394	0.008388	1
	1.151	0.009683	1	0.9495	0.01591	1	1.465	0.008671	1	1.144	0.01354	1	1.547	0.02032	1	1.798	0.0237	1
	0.9982	0.01642	1	0.7887	0.007906	1	0.6959	0.00615	1	1.437	0.01205	1	1.657	0.01284	1	1.644	0.01328	1
	1.31	0.004368	1	1.364	0.08669	1							1.664	0.02088	1	1.56	0.01145	1
	1.026	0.0114	1	1.382	0.004741	1
				0.9635	0.007592	1
mean	-0.962345	Count:	11	-0.978667	Count:	11	-0.957211	Count:	9	-1.07641	Count:	9	-1.28433	Count:	9	-1.28378	Count:	10	-1.42861	Count:	7	-1.43457	Count:	7
stdev	0.197192			0.203195			0.264844			0.181014			0.270992			0.306893			0.47113			0.320116
+2x SD Imax	-0.567961			-0.572276			-0.427522			-0.714383			-0.742349			-0.669994			-0.486355			-0.794339
-2x SD Imax	-1.35673			-1.38506			-1.4869			-1.43844			-1.82632			-1.89757			-2.37087			-2.0748
SEM	0.0594558			0.0586575			0.0882814			0.060338			0.0903307			0.0970481			0.17807			0.120992
Excluded values determined by outlier test													2.168	0.1927	1
Note: by convention all currents are negative (inward currents). Mean was *-1 to perform a sign correction.
Large amps
	-70			-80			-90			-100			-110			-120			-130			-140
	mean amp	SEM	N (patch)	mean amp	SEM	N (patch)	mean amp	SEM	N (patch)	mean amp	SEM	N (patch)	mean amp	SEM	N (patch)	mean amp	SEM	N (patch)	mean amp	SEM	N (patch)	mean amp	SEM	N (patch)
	1.079	0.02475	1	1.634	0.02024	1	2.054	0.1633	1	1.866	0.04285	1	2.96	0.09303	1	2.742	0.06093	1	3.871	0.08096	1	4.886	0.06982	1
	1.314	0.01752	1	1.154	0.01912	1	1.569	0.01242	1	1.852	0.01331	1	1.714	0.01823	1				1.706	0.02069	1	3.018	0.02849	1
	1.178	0.007755	1	1.422	0.01786	1	1.769	0.02083	1	2.047	0.1452	1	2.215	0.01327	1	2.48	0.03775	1	2.949	0.03874	1	3.197	0.05902	1
	1.289	0.004585	1	1.366	0.009562	1	1.684	0.009769	1	1.703	0.01349	1	2.112	0.02127	1	2.372	0.01763	1	2.719	0.1462	1	2.917	0.1249	1
	1.156	0.007348	1	1.481	0.005983	1	1.773	0.07577	1	2.422	0.006781	1	2.495	0.04676	1	1.991	0.07614	1	1.989	0.01115	1	2.765	0.0473	1
	1.226	0.02771	1	1.554	0.006299	1	1.798	0.09663	1	2.006	0.02876	1	2.097	0.02056	1	1.998	0.01473	1	3.026	0.0117	1	3.292	0.02301	1
	1.118	0.0271	1	1.598	0.04065	1	1.719	0.02271	1	1.516	0.01419	1	1.972	0.01334	1	2.658	0.03284	1
	1.304	0.01225	1	1.228	0.04295	1	2.154	0.03558	1	2.147	0.005844	1	2.39	0.02622	1	2.52	0.01972	1
	1.176	0.02655	1	1.366	0.01119	1	2.123	0.006988	1	2.074	0.05476	1	2.586	0.01876	1	1.937	0.01115	1
	1.391	0.005757	1	1.634	0.1471	1	1.691	0.01476	1				2.105	0.02456	1
	1.288	0.01567	1	1.559	0.06902	1
				1.28	0.01101	1
mean	-1.229	Count:	11	-1.43967	Count:	12	-1.8334	Count:	10	-1.95922	Count:	9	-2.2646	Count:	10	-2.33725	Count:	8	-2.71	Count:	6	-3.34583	Count:	6
stdev	0.0957831			0.16312			0.202747			0.263338			0.35336			0.320015			0.778824			0.777934
+2x SD Imax	-1.03743			-1.11343			-1.42791			-1.43255			-1.55788			-1.69722			-1.15235			-1.78997
-2x SD Imax	-1.42057			-1.76591			-2.23889			-2.4859			-2.97132			-2.97728			-4.26765			-4.9017
SEM	0.0288797			0.0470886			0.0641143			0.0877792			0.111742			0.113142			0.317954			0.31759
																3.594	0.04813	1

## Sheet: HSP concat.
	-70			-80			-90			-100			-110			-120			-130			-140
	mean amp	SEM	N (patch)	mean amp	SEM	N (patch)	mean amp	SEM	N (patch)	mean amp	SEM	N (patch)	mean amp	SEM	N (patch)	mean amp	SEM	N (patch)	mean amp	SEM	N (patch)	mean amp	SEM	N (patch)
	1.004	0.02422	1	1.047	0.03002	1	1.027	0.05822	1	1.161	0.02189	1	2.05	0.03253	1	2.318	0.04401	1	2.214	0.07768	1	2.174	0.0736	1
	1.207	0.01631	1	1.221	0.05809	1	1.238	0.06899	1	1.227	0.06538	1	1.14	0.03054	1	1.591	0.01269	1	1.459	0.06139	1	1.828	0.01513	1
	1.183	0.006994	1	1.228	0.008311	1	1.37	0.008099	1	1.409	0.006517	1	1.572	0.009006	1	1.864	0.01585	1	1.723	0.01157	1	1.925	0.02423	1
	1.386	0.01179	1	1.45	0.01206	1	1.622	0.009176	1	1.583	0.009152	1	1.749	0.01446	1	1.831	0.02666	1	1.952	0.01935	1	2.359	0.151	1
	1.321	0.0144	1	1.361	0.01393	1	1.298	0.01846	1	1.488	0.01652	1	1.764	0.02635	1	1.752	0.01928	1	1.917	0.06472	1	2.024	0.02607	1
	1.3	0.01566	1	1.38	0.01485	1	1.376	0.01422	1	1.232	0.01191	1	1.618	0.01585	1				1.848	0.0236	1
mean	-1.2335	Count:	6	-1.28117	Count:	6	-1.32183	Count:	6	-1.35	Count:	6	-1.64883	Count:	6	-1.8712	Count:	5	-1.85217	Count:	6	-2.062	Count:	5
stdev	0.135098			0.145552			0.194873			0.168278			0.299999			0.271118			0.251545			0.209596
+2x SD Imax	-0.963304			-0.990063			-0.932088			-1.01344			-1.04884			-1.32896			-1.34908			-1.64281
-2x SD Imax	-1.5037			-1.57227			-1.71158			-1.68656			-2.24883			-2.41344			-2.35526			-2.48119
SEM	0.0551536			0.0594213			0.0795564			0.0686993			0.122474			0.121247			0.102693			0.0937342
Note: by convention all currents are negative (inward currents). Mean was *-1 to perform a sign correction.

## Sheet: LSP concat. Low ACh
SMALL Amps
	-70			-80			-90			-100			-110			-120			-130			-140
	mean amp	SEM	N (patch)	mean amp	SEM	N (patch)	mean amp	SEM	N (patch)	mean amp	SEM	N (patch)	mean amp	SEM	N (patch)	mean amp	SEM	N (patch)	mean amp	SEM	N (patch)	mean amp	SEM	N (patch)
	0.6926	0.01041	1	0.5283	0.02425	1	0.6997	0.01003	1	0.7419	0.006601	1	0.829	0.04191	1	1.154	0.006091	1	1.272	0.0513	1	1.524	0.01859	1
	0.5809	0.01626	1	0.6576	0.007927	1	0.7805	0.006861	1	0.7853	0.01262	1	1.602	0.02264	1	1.408	0.04293	1	1.381	0.02395	1	1.103	0.08048	1
	1.243	0.05732	1	1.03	0.0428	1	1.286	0.01764	1	0.9444	0.02853	1	1.143	0.01303	1	1.223	0.08684	1				1.234	0.02257	1
	1.057	0.01268	1	1.13	0.02702	1				0.8612	0.01048	1	1.424	0.02985	1	1.274	0.03862	1
										1.09	0.03353	1	1.21	0.04797	1
										0.7651	0.05842	1	1.116	0.03185	1
										0.9627	0.04282	1
										1.004	0.02044	1
										0.9814	0.02048	1
mean	-0.893375	Count:	4	-0.836475	Count:	4	-0.922067	Count:	3	-0.904	Count:	9	-1.22067	Count:	6	-1.26475	Count:	4	-1.3265	Count:	2	-1.287	Count:	3
stdev	0.30928			0.289008			0.317754			0.121014			0.267306			0.107416			0.0770746			0.215446
+2x SD Imax	-0.274815			-0.258459			-0.286558			-0.661971			-0.686054			-1.04992			-1.17235			-0.856108
-2x SD Imax	-1.51193			-1.41449			-1.55758			-1.14603			-1.75528			-1.47958			-1.48065			-1.71789
SEM	0.15464			0.144504			0.183456			0.0403381			0.109127			0.0537081			0.0545			0.124388
Note: by convention all currents are negative (inward currents). Mean was *-1 to perform a sign correction.
Large Amps
	-70			-80			-90			-100			-110			-120			-130			-140
	mean amp	SEM	N (patch)	mean amp	SEM	N (patch)	mean amp	SEM	N (patch)	mean amp	SEM	N (patch)	mean amp	SEM	N (patch)	mean amp	SEM	N (patch)	mean amp	SEM	N (patch)	mean amp	SEM	N (patch)
	0.7354	0.009992	1	1.187	0.04629	1	1.204	0.02339	1	1.204	0.02339	1	1.129	0.04139	1	1.224	0.01852	1	2.965	0.08207	1	2.543	0.04581	1
	0.5738	0.01587	1	1.15	0.03017	1	0.8886	0.009606	1	1.156	0.00781	1	2.251	0.04663	1	2.141	0.04222	1	2.878	0.04297	1	2.378	0.1226	1
	1.501	0.06758	1	1.527	0.06378	1	2.069	0.02159	1	2.093	0.0299	1	1.687	0.07106	1	2.331	0.1294	1	2.605	0.02614	1	2.38	0.1953	1
	1.886	0.02698	1	1.643	0.03478	1	1.954	0.1401	1	2.052	0.02709	1	2.42	0.05117	1	2.308	0.08893	1	2.639	0.02573	1	2.61	0.01559	1
										2.423	0.03966	1	2.213	0.06088	1				2.759	0.01878	1	3.249	0.026	1
										2.097	0.09353	1	1.198	0.061	1
										2.393	0.04387	1
										1.935	0.0234	1
										1.364	0.05488	1
mean	-1.17405	Count:	4	-1.37675	Count:	4	-1.5289	Count:	4	-1.85744	Count:	9	-1.81633	Count:	6	-2.001	Count:	4	-2.7692	Count:	5	-2.632	Count:	5
stdev	0.62356			0.24555			0.573865			0.490652			0.562527			0.524874			0.153454			0.359553
+2x SD Imax	0.0730709			-0.88565			-0.381171			-0.876141			-0.691279			-0.951252			-2.46229			-1.91289
-2x SD Imax	-2.42117			-1.86785			-2.67663			-2.83875			-2.94139			-3.05075			-3.07611			-3.35111
SEM	0.31178			0.122775			0.286932			0.163551			0.229651			0.262437			0.0686268			0.160797
