# Supplementary material for: Distinctive single-channel properties of α4β2-nicotinic acetylcholine receptor isoforms
Source: PLoS One. 2019 Mar 7;14(3):e0213143. doi: 10.1371/journal.pone.0213143 (PMC6405073; doi:10.1371/journal.pone.0213143)
Supplement: S3 Data — Provided data consists of the raw interburst durations as determined using QuB. Data for each patch has been pooled into a single column. LS, LSP, and α5p5W182A α4β2-nAChR construct data is separated by event amplitude. (XLSX) [file pone.0213143.s003.xlsx]

## Sheet: HS unlinked
HS interburst interval
All patches data pooled
		2260.7
		1632.38
		28.685
		8087.35
		8.53984
		2247.88
		4456.97
		162.475
		1263.48
		5264.09
		2999.15
		225.745
		772.115
		106.759
		5473.12
		3473.23
		411.985
		972.389
		52.6814
		339.536
		1042.79
		743.629
		310.735
		636.24
		494.795
		848.935
		853.283
		102.665
		1084.91
		205.955
		52.1192
		184.684
		16.3029
		8.29498
		113.118
		224.308
		203.547
		27.2665
		464.304
		138.821
		180.754
		23.8294
		417.999
		284.535
		1022.26
		64.6828
		16.385
		206.558
		980.854
		1547.97
		967.503
		912.882
		5.50944
		1176.98
		393.355
		3.73504
		454.16
		268.89
		127.48
		107.59
		35.3501
		363.8
		7.63014
		88.8398
		423.115
		194.825
		15.45
		129.365
		9.05511
		351.615
		61.1249
		99.1053
		469.88
		32.6898
		329.495
		128.005
		303.47
		296.38
		8.52483
		47.8651
		546.365
		201.12
		891.9
		209.88
		95.6746
		511.875
		125.25
		178.405
		335.165
		1127.35
		1028.03
		340.575
		183.84
		166.375
		126.54
		168.139
		187.99
		364.065
		377.68
		307.2
		605.98
		134.425
		246.385
		705.75
		503.935
		952.866
		725.41
		74.6697
		75.9646
		169.594
		290.975
		392.752
		2305.74
		21.4499
		11.564
		427.355
		102.845
		452.195
		366.326
		246.184
		11.66
		308.621
		381.965
		1925.07
		461.951
		2249.95
		428.839
		238.952
		345.223
		793.501
		435.95
		330.544
		946.39
		981.146
		318.88
		13.8805
		101.363
		17.7154
		1854.21
		472.158
		880.298
		580.576
		1377.43
		1431.14
		401.354
		10.9586
		633.555
		325.471
		467.185
		494.027
		70.4383
		138.373
		2468.93
		96.7046
		16.7348
		1306.13
		1850.61
		1927.27
		61.5061
		574.621
		1047.6
		58.1917
		675.096
		1251.23
		617.069
		24.3714
		702.855
		975.578
		652.331
		1384.66
		75.48
		12.39
		88.145
		94.81
		57.435
		201.06
		93.9701
		672.31
		389.15
		31.8248
		254.805
		281.145
		234.985
		392.555
		1179.78
		1254.12
		742.755
		241.705
		89.9797
		633.63
		102.93
		935.6
		449.635
		106.949
		1668.43
		289.75
		219.104
		34.2006
		430.04
		12.31
		129.334
		232.76
		272.505
		107.345
		1207.8
		148.5
		59.77
		127.155
		487.9
		235.555
		18.3202
		148.479
		560.55
		20.645
		253.765
		1835.34
		74.9484
		198.331
		1764.46
		2301.64
		158.716
		200.73
		317.654
		1714.7
		34.705
		124.12
		2425.79
		118.381
		9.16433
		259.885
		721.855
		1433.65
		1235.18
		1215.83
		39.5523
		341.046
		391.264
		35.0163
		167.983
		425.768
		1831.75
		4036.97
		1043.57
		315.091
		296.036
		3.52843
		76.5748
		84.5492
		1368.54
		34.3918
		801.449
		367.281
		428.51
		389.23
		93.9778
		826.465
		555.226
		713.9
		94.1199
		16.6715
		127.119
		827.115
		6.00847
		6.54204
		568.463
		89.5901
		98.9108
		701.772
		823.845
		316.563
		723.219
		499.182
		1731.16
		1441.3
		105.915
		1405.5
		1018.35
		514.443
		965.678
		1003.26
		1001.4
		183.64
		1175.68
		1078.04
		1790.86
		71.5198
		131.96
		455.9
		39.9201
		284.28
		403.88
		1660.74
		261.5
		1505.36
		234.099
		84.42
		325.901
		829.36
		1497.3
		120.96
		49.6
		292.6
		1397.04
		1485.98
		35.2398
		801.919
		406.94
		2396.48
		279.42
		1615.92
		190.18
		47.6798
		1670.16
		90.6997
		574.36
		1165.58
		37.1611
		491.658
		205.381
		2644.74
		227.261
		501.141
		78.8371
		19.3222
		1799.46
		325.479
		276.962
		279.12
		893.018
		1057.64
		258.122
		705.297
		10.3809
		106.42
		448.86
		1074.36
		1635.72
		37.7567
		4324.88
		1236.68
		1178.94
		417.659
		162.699
		189.599
		499.28
		2795.84
		512.381
		1091.88
		840.303
		305.92
		9.40006
		10.185
		6670.8
		4947.13
		3291.43
		818.79
		719.466
		741.175
		356.219
		3389.62
		7897.94
		8339.31
		588.144
		8418.5
		7723.16
		677.877
		658.622
		363.631
		419.595
		3.53001
		299.765
		625.855
		174.495
		1729.33
		970.45
		113.77
		623.29
		2.49013
		3.84498
		3.96485
		55.6402
		180.165
		113.505
		41.1098
		4.09509
		2273.7
		1111.83
		1584.56
		2070.84
		38.7546
		92.4698
		1610.19
		374.371
		398.935
		5.73443
		471.665
		365.98
		719.091
		6.73853
		12.5767
		351.734
		131.82
		182.745
		95.6343
		152.251
		317.834
		248.611
		1014.49
		202.705
		49.6998
		71.4398
		11.4957
		56.1992
		174.775
		400.701
		791.675
		198.484
		3.09064
		546.799
		55.2858
		63.1098
		88.6056
		143.349
		104.651
		62.1742
		269.065
		44.0953
		618.913
		397.925
		178.416
		40.4245
		15.7013
		283.12
		523.204
		224.966
		43.7094
		121.795
		449.74
		1273.65
		7.69463
		26.18
		2.33466
		399.631
		547.16
		120.89
		1024.11
		1124.99
		622.16
		706.6
		711.14
		356.62
		21.4903
		954.383
		441.536
		27.708
		212.436
		48.7997
		9.96173
		35.409
		229.602
		167.162
		303.131
		24.5732
		106.76
		95.0908
		2.71237
		3.53847
		42.775
		17.3459
		8.46322
		169.07
		7.85172
		2.23294
		7.41086
		299.365
		284.759
		2.91564
		4.45446
		195.061
		79.4109
		232.228
		152.214
		259.396
		27.1465
		41.3575
		12.9374
		11.8881
		3.42132
		9.06937
		4.92963
		4.97404
		165.135
		108.996
		168.586
		259.47
		303.137
		85.967
		13.8689
		177.036
		44.2848
		11.4886
		183.342
		8.83949
		44.6674
		196.858
		126.495
		248.342
		67.2975
		266.815
		16.3192
		186.876
		89.9584
		79.8412
		124.053
		33.7372
		217.494
		67.6349
		67.7956
		242.55
		146.125
		33.1933
		65.3774
		81.3348
		361.285
		173.853
		229.499
		44.1751
		80.7439
		12.4728
		2.5479
		4.19135
		57.8779
		26.4031
		178.042
		366.822
		71.2236
		11.7102
		59.0341
		2.6603
		137.895
		8.89052
		278.634
		18.5553
		144.106
		282.905
		142.919
		32.5864
		33.2265
		10.9682
		149.002
		9.04157
		69.5103
		18.9209
		22.3073
		43.659
		138.716
		5.29376
		52.6042
		2.93049
		6.28978
		5.90032
		128.56
		120.63
		3.00617
		11.1565
		45.022
		71.149
		36.3574
		59.2392
		5.42509
		164.355
		32.4829
		101.001
		174.449
		165.547
		98.8625
		13.7765
		77.9492
		18.2902
		377.402
		49.5844
		113.769
		59.3764
		2.22757
		109.253
		104.274
		63.7435
		49.4623
		4.67458
		75.2656
		96.9022
		11.6822
		30.0849
		31.795
		4.69102
		130.766
		49.8715
		2.81202
		8.94389
		126.314
		141.048
		389.541
		6.0466
		381.465
		123.441
		3.15662
		12.2499
		317.468
		86.4197
		4.35841
		3.79628
		2.25345
		25.7109
		62.4967
		328.545
		24.787
		3.70725
		120.075
		42.2378
		8.77058
		13.3474
		5.93795
		4.37912
		5.52939
		93.8282
		6.85324
		2.26026
		3.77927
		172.661
		107.674
		107.01
		13.3471
		15.7734
		24.0605
		26.8201
		25.1261
		71.3578
		2.98573
		39.5901
		55.4065
		2.23214
		249.703
		25.07
		10.3272
		83.4356
		43.5994
		63.0274
		14.6724
		2.73556
		77.6809
		59.1499
		18.7888
		95.2252
		111.702
		155.012
		2.86352
		11.9486
		23.6564
		40.2852
		4.00345
		30.4398
		28.7552
		146.7
		432.918
		2.59414
		253.811
		37.4689
		12.5105
		20.9394
		8.37814
		2.97575
		3.27643
		30.3395
		19.414
		194.872
		78.1835
		3.93402
		6.64284
		17.0122
		14.0224
		19.4539
		84.8749
		9.31033
		53.7343
		14.7314
		4.52499
		52.6732
		110.347
		23.7348
		31.1942
		51.8337
		49.1548
		24.8082
		73.0283
		57.5419
		18.3532
		23.4737
		4.86314
		10.6923
		28.5777
		471.993
		39.9291
		109.998
		4.19269
		2.93467
		46.3772
		204.946
		182.463
		3.36365
		6.13847
		52.1471
		8.12085
		5.77977
		24.1748
		86.6821
		11.8773
		66.9513
		33.6431
		4.90284
		46.9632
		320.975
		2.22669
		2.45504
		12.4798
		3.06799
		32.0224
		2.7337
		87.2103
		107.52
		9.19363
		3.46948
		32.812
		13.7308
		29.372
		32.1707
		57.2918
		15.4647
		197.876
		11.2592
		204.594
		14.4574
		100.407
		29.3909
		480.159
		225.338
		414.155
		7.75403
		2.10584
		24.9753
		14.4827
		16.4297
		94.347
		111.093
		12.7793
		32.0372
		102.376
		61.5828
		69.8894
		93.1899
		283.054
		36.2385
		50.3594
		49.5619
		43.6321
		162.3
		84.7143
		135.986
		273.555
		1427.29
		8.88007
		16.5849
		136.505
		2303.61
		320.35
		140.135
		205.465
		569.365
		580.655
		1604.36
		299.915
		50.0093
		36.1258
		4.44968
		7.19026
		394.94
		3.84997
		345.41
		102.74
		520.029
		331.915
		5.11022
		359.509
		104.621
		2.38013
		43.4494
		66.1902
		2.73969
		103.486
		138.75
		239.85
		295.95
		67.1051
		91.62
		89.5205
		6.94482
		4.20522
		3.31003
		2.70976
		1209.89
		514.851
		15.7504
		210.234
		102.525
		27.8454
		53.3454
		1386.77
		86.3501
		830.529
		531.331
		206.01
		4.1097
		393.37
		424.869
		523.765
		11.6004
		17.3454
		3.66537
		1796.92
		10.064
		131.395
		244.905
		936.294
		133.001
		322.194
		8.02511
		47.701
		358.48
		218.14
		159.851
		60.175
		83.8839
		97.0061
		317.013
		455.752
		10.1436
		45.1854
		60.2056
		280.704
		243.806
		248.866
		182.63
		17.3347
		128.129
		113.16
		177.256
		137.066
		461.339
		130.445
		1156.8
		172.91
		5.93566
		10.7743
		50.7051
		8.44962
		27.9459
		329.59
		53.3444
		1407.75
		14.1153
		896.85
		975.19
		250.175
		379.018
		1191.79
		105.529
		512.166
		19.846
		43.392
		5.84818
		63.1225
		85.2453
		7.44564
		5.88359
		10.9945
		505.088
		1036.07
		4.9444
		64.3595
		3.72878
		572.147
		146.293
		832.8
		7.05921
		450.173
		2.72215
		53.3582
		440.433
		1082.44
		88.7553
		12.2264
		723.187
		279.972
		411.311
		3.89827
		3.69706
		6.44404
		2.51574
		44.7435
		1043.48
		119.968
		105.926
		12.2283
		179.732
		166.249
		10.831
		412.343
		155.326
		17.8891
		67.8658
		2.69971
		1020.63
		1699.35
		1933.03
		2.53043
		8.05493
		1100.14
		1871.42
		122.761
		183.381
		147.62
		188.65
		28.7138
		208.8
		338.883
		2.77329
		15.3317
		70.9646
		6.39523
		372.139
		7.36071
		758.093
		101.134
		3.85778
		98.1332
		15.9242
		12.3166
		1546.66
		310.085
		713.78
		180.137
		230.739
		177.182
		106.485
		38.8004
		344.244
		20.1883
		60.68
		18.0046
		12.8207
		7.35517
		14.6941
		5.63813
		4.19432
		254.925
		1097.05
		8.91318
		484.41
		143.635
		94.105
		66.8
		239.48
		115.04
		75.42
		71.9751
		18.7049
		653.605
		424.835
		419.71
		12.2849
		6.09008
		696.495
		2007.27
		12.7301
		1121.63
		10.955
		600.865
		8.8748
		317.945
		75.8948
		2029.54
		68.8155
		5361.36
		4.44076
		9.23478
		49.2548
		102.915
		647.26
		65.4808
		685.999
		923.225
		30.4851
		368.636
		30.2848
		23.1342
		46.8101
		2.98113
		41.6886
		42.9305
		14.6803
		46.4855
		9.94343
		3.49098
		50.7458
		388.379
		334.86
		129.65
		54.1343
		86.6798
		505.945
		5.77634
		3.21483
		2.9992
		5.57069
		43.3442
		26.7147
		2.81592
		83.7005
		136.504
		25.5109
		96.869
		79.2007
		2.87517
		5314.3
		466.329
		22.7759
		31.9557
		49.8993
		11.0706
		35.7387
		968.596
		173.279
		1359.92
		334.97
		7.04384
		3.28614
		827.96
		301.525
		50.6144
		13.7913
		97.4591
		157.59
		4.1607
		18.4693
		9.71556
		12.779
		35.7159
		6.06903
		16.7113
		34.5143
		308.19
		21.8094
		102.305
		5.675
		5.40083
		9.22479
		5.89572
		32.9449
		169.66
		45.1994
		10.3844
		5.05598
		27.1799
		32.2189
		14.5048
		96.431
		120.97
		3.15465
		5.55602
		7.24128
		2.65195
		6.18804
		202.047
		9.48039
		1260.73
		14.2167
		50.8507
		335.82
		2.4482
		132.1
		5.56707
		9.94856
		4.09461
		3.16633
		4.46472
		2.74946
		43.7152
		297.504
		32.5742
		276.4
		1317.33
		169.77
		187.553
		1253.52
		18.9347
		197.682
		49.0533
		3.82011
		6.94812
		11.6774
		8.31427
		5.68692
		304.389
		84.4054
		8.18394
		9.25972
		44.8986
		7.41806
		186.099
		525.951
		87.0501
		4.35543
		435.593
		38.81
		3.02564
		11.4002
		174.213
		172.491
		443.49
		56.1411
		3.5888
		468.978
		102.789
		15.9575
		17.9581
		5.04041
		20.2247
		22.6625
		28.008
		5.23467
		6.58793
		7.32062
		6.04989
		3.9901
		13.7119
		11.0378
		6.82005
		26.2852
		7.53616
		198.298
		3.70136
		69.6754
		3.67855
		7.68184
		6.02768
		19.1917
		273.165
		16.7056
		4.01802
		6.99558
		6.48431
		13.6077
		54.3587
		14.0707
		20.7102
		26.907
		8.3084
		20.0722
		27.4514
		58.7533
		36.1018
		17.4096
		5.30349
		23.6051
		150.658
		334.513
		226.811
		259.175
		32.1505
		49.6621
		8.11631
		73.0868
		58.8348
		27.1394
		112.418
		6.58242
		29.1537
		3.70921
		2.69698
		5.35965
		6.44943
		145.919
		93.6364
		63.0785
		276.664
		26.898
		346.139
		28.6948
		200.94
		5.76305
		2.6726
		2.77802
		10.6716
		21.3353
		57.5653
		14.7295
		7.69487
		29.964
		44.721
		12.8245
		177.833
		14.4722
		6.28274
		116.598
		42.9923
		90.9554
		87.8049
		416.68
		22.3942
		18.5328
		3.55322
		64.0169
		40.7329
		15.936
		12.0139
		19.5724
		272.873
		105.032
		130.174
		139.568
		116.795
		4.89165
		7.8969
		15.7349
		52.8429
		233.131
		3.97286
		4.19009
		47.2495
		6.29601
		49.3188
		5.26997
		68.1013
		4.94008
		17.4215
		196.107
		14.8579
		5.18867
		198.965
		79.7531
		12.1108
		193.853
		4.8575
		14.3712
		75.4437
		22.8492
		13.7563
		9.37925
		25.7393
		12
		19.9724
		160.969
		7.42539
		4.65808
		3.0302
		348.286
		7.85382
		4.35756
		14.5842
		5.82105
		11.413
		213.976
		11.1144
		12.1541
		37.8893
		104.415
		42.9471
		11.0946
		7.27054
		210.125
		9.74299
		124.541
		12.8052
		22.5556
		65.4475
		136.303
		128.835
		18.7183
		10.0257
		3.15411
		5.03513
		15.7971
		120.773
		108.142
		12.7776
		14.6
		12.8347
		12.0412
		15.809
		28.8613
		9.24464
		34.5015
		360.569
		281.711
		3.61634
		210.766
		70.5865
		16.5605
		33.6927
		5.4039
		298.256
		7.64992
		147.103
		332.933
		105.647
		131.829
		5.13538
		40.6765
		50.1563
		16.7248
		3.93026
		76.4991
		3.63858
		12.5441
		60.4574
		34.33
		7.95267
		21.3378
		38.7599
		49.209
		44.7439
		12.4547
		9.20214
		4.71445
		5.70463
		10.6809
		62.5631
		13.7823
		284.695
		3.58377
		54.0655
		4.48497
		168.433
		59.1514
		50.0168
		32.742
		371.011
		3.77686
		10.2568
		4.75993
		4.61107
		593.475
		77.7039
		60.0666
		165.63
		83.2842
		17.6586
		45.8065
		138.85
		4.00505
		5.00443
		18.0053
		52.0018
		70.8022
		357.421
		7.63473
		317.769
		6.23195
		2.44827
		6.78685
		76.1152
		234.845
		159.617
		828.307
		16.0448
		5.84337
		4.4959
		8.17715
		2.65803
		3.29059
		26.6197
		51.0956
		5.52483
		17.3917
		36.6264
		6.23768
		5.17031
		392.505
		137.11
		420.225
		51.3
		62.28
		200.215
		146.305
		218.185
		40.98
		33.2251
		391.48
		252.955
		47.46
		216.01
		154.89
		8.13007
		432.005
		269.455
		724.035
		3.1149
		20.7449
		43.3301
		246.485
		98.615
		221.245
		827.985
		717.455
		425.34
		8.55473
		263.83
		154.495
		298.68
		688.025
		447.98
		9.08506
		255.674
		208.006
		162.634
		277.565
		829.156
		91.5596
		253.215
		214.825
		27.2354
		156.429
		196.15
		294.695
		156.56
		38.0302
		228.94
		114.195
		53.6148
		48.6045
		206.801
		6.53433
		26.3903
		221.805
		253.335
		22.0351
		109.725
		56.1898
		52.0403
		84.1601
		11.7746
		83.6753
		309.65
		108.8
		142.164
		58.3398
		1075.92
		80.0552
		23.9301
		715.77
		23.4805
		1332.62
		44.84
		35.3204
		205.576
		68.305
		17.5395
		325.784
		77.6043
		122.037
		128.069
		27.201
		82.6747
		62.2103
		235.509
		19.4748
		27.6743
		6.67037
		3.88945
		3.15625
		26.5186
		33.8703
		292.796
		7.5407
		9.25999
		342.31
		115.505
		698.259
		29.5808
		22.8242
		23.8495
		60.8546
		215.9
		12.0151
		12.6004
		57.0804
		3.02097
		204.61
		5.12502
		85.0151
		425.509
		111.576
		79.2155
		10.8743
		135.55
		90.4806
		185.119
		69.6457
		41.9748
		7.01085
		96.6193
		210.531
		157.045
		7.50365
		2.82058
		206.291
		119.019
		251.255
		30.1505
		49.0859
		275.665
		269.789
		8.29173
		59.5949
		38.2645
		268.815
		93.1893
		418.745
		619.031
		43.91
		127.209
		6.59667
		75.7088
		407.476
		14.105
		23.3897
		329.25
		49.6101
		176.265
		4.58473
		4.49915
		113
		5.10548
		416.99
		49.5547
		274.371
		42.9644
		443.035
		278.534
		25.7213
		247.694
		2.69003
		3.98585
		4.44543
		250.564
		168.596
		14.7488
		85.0495
		3.91174
		185.86
		358.809
		106.011
		495.3
		140.508
		95.8096
		217.226
		198.306
		82.2139
		70.1603
		181.698
		285.916
		278.853
		214.807
		8.39575
		403.163
		168.075
		101.125
		7.51578
		23.1121
		573.628
		163.871
		164.71
		3506.69
		2489.81
		370.175
		1632.54
		62.6097
		218.793
		317.775
		90.7672
		32.2283
		362.77
		1112.84
		547.352
		197.61
		70.6051
		19.7211
		752.627
		84.4815
		694.685
		436.508
		217.453
		19.1457
		501.438
		96.6892
		244.042
		4.34367
		377.291
		46.6136
		304.477
		319.453
		46.3269
		132.058
		55.47
		5.39041
		5.609
		4.51832
		8.30891
		78.3299
		199.488
		37.8513
		375.454
		487.626
		15.7312
		288.074
		12.7997
		32.1291
		87.974
		112.437
		165.161
		163.738
		152.836
		494.88
		236.428
		59.8562
		276.635
		96.8254
		324.432
		31.2405
		197.984
		181.341
		7.34991
		1700.02
		1710.96
		116.962
		1137.69
		249.659
		1742.09
		520.255
		637.435
		937.385
		11.63
		55.145
		815.125
		1763.79
		500.75
		1376.09
		259.805
		679.64
		599.23
		397.92
		992.3
		227.735
		1631.13
		456.95
		364.175
		738.885
		553.225
		12.4049
		4.64506
		21.315
		43.27
		640.415
		43.575
		36.715
		3745.34
		340.88
		563.035
		2107.51
		17.75
		260.295
		421.68
		2907.64
		1395.82
		636.46
		1841.2
		1729.45
		50.55
		929.225
		4162.73
		54.9349
		1850.12
		2524.16
		1082.88
		631.352
		284.675

## Sheet: a4b2 LS low ACh
a4b2 unlinked low[ACh] interburst interval			Small events		Large Events
All patches data pooled			6023.18		1236.08
			187.53		4795.58
			435		11.6402
			221.05		12.5351
			11.9702		29.4996
			197.915		89.2251
			436.195		409.275
			251.83		42.1898
			289.03		47.32
			191.605		62.7799
			212.435		95.48
			148.021		7.79505
			407.61		67.8803
			504.87		18.9151
			214.84		41.2897
			7.23453		42.665
			110.856		11.725
			339.59		34.0349
			14.705		162.59
			25.4996		232.67
			40.6647		72.1951
			8.8801		13.9353
			631.365		97.2646
			31.0208		10.7154
			208.07		87.3447
			150.73		40.9901
			61.6249		45.6103
			10.9805		59.2099
			218.674		569.075
			75.2203		51.2448
			739.78		7.0597
			119.465		104.91
			199.825		13.5801
			24.5154		56.5655
			109.085		10.9899
			1372.64		10.3996
			57.6796		22.9053
			222.28		13.2993
			172.374		303.06
			40.79		7.85499
			575.331		92.0852
			140.235		7.21059
			79.7093		57.7542
			145.955		16.8055
			599.544		11.1497
			103.685		23.9749
			283.955		8.11041
			92.9061		7.93444
			294.765		110.915
			9.7736		10.5257
			16.96		88.6047
			17.3507		49.665
			35.4957		5.6155
			91.6637		8.0599
			352.542		67.5394
			160.234		160.841
			10.6394		90.8798
			23.6057		69.0996
			231.886		20.6151
			38.5788		115.41
			164.515		6.33465
			51.056		386.95
			12.7004		108.98
			438.254		8.06005
			97.5699		60.88
			210.741		199.97
			29.2785		412.235
			161.266		30.9606
			198.729		12.915
			21.0604		13.3345
			110.971		284.355
			191.77		197.02
			277.499		11.415
			7.67588		8.98522
			8.77481		23.8598
			30.4544		135.25
			47.2763		206.085
			14.1843		126.97
			5.86455		51.0048
			93.9964		45.2899
			20.4846		130.34
			65.5342		394.86
			13.0652		20.9
			35.1209		30.4956
			52.4984		41.3343
			85.39		25.3256
			38.3799		112.44
			83.516		107.06
			44.9196		140.47
			84.19		19.025
			175.625		6.39551
			10.4848		67.8892
			27.0908		271.726
			123		36.6544
			115.473		45.8852
			9.49501		94.2804
			145.011		8.63963
			440.221		168.17
			136.951		184.039
			336.373		8.85586
			71.7646		27.2542
			325.651		14.8904
			15.3953		80.9596
			165.431		103.895
			94.2135		127.019
			214.785		15.9809
			205.871		677.315
			251.52		207.604
			15.2604		117.01
			47.4444		97.4205
			162.112		5.82023
			206.639		213.915
			272.08		341.666
			47.3591		175.125
			6.19517		106.46
			182.601		19.3638
			77.5887		51.4059
			207.561		8.61916
			376.955		60.4901
			331.695		15.8752
			8.77892		38.6699
			47.2598		21.921
			141.7		99.2453
			19.8611		8.97837
			120.875		10.5457
			140.969		7.43993
			7.64496		515.965
			44.9357		41.685
			196.959		181.6
			6.02008		112.139
			15.0506		13.1901
			12.4397		30.1604
			9.33898		144.005
			51.1505		626.465
			204.92		206.085
			132.401		9.42563
			226		8.10945
			128.164		297.086
			153.685		8.16406
			21.4559		18.3457
			128.629		85.5851
			695.996		23.1687
			10.6191		282.217
			81.5058		33.8895
			407.85		20.1751
			67.6753		412.889
			13.4951		20.4163
			625.775		11.4398
			477.02		69.2539
			49.7403		29.6965
			95.9393		323.644
			33.3105		17.1103
			37.8542		118.691
			120.734		288.334
			309.245		108.222
			111.19		21.764
			92.5307		115.734
			131.24		96.7557
			372.62		232.87
			17.8936		158.059
			228.947		15.6851
			278.902		122.551
			9.04159		7.54899
			213.563		39.3792
			671.188		215.661
			65.1697		16.3506
			35.91		13.6043
			13.7502		7.00137
			127.913		18.384
			294.766		52.2094
			151.327		58.3713
			293.982		42.5247
			96.0749		86.5756
			634.843		7.22857
			26.0841		10.0566
			471.246		10.1432
			886.812		158.421
			61.3054		11.4247
			818.513		17.9651
			10.528		239.16
			11.99		129.516
			11.2794		327.97
			353.267		18.0511
			16.1366		121.794
			117.583		29.0497
			28.6397		15.0799
			57.9845		10.5464
			115.368		6.96962
			122.552		10.96
			159.05		83.5754
			14.1554		382.399
			358.364		7.35589
			22.8848		32.1989
			11.7422		10.2258
			51.181		25.5556
			140.236		91.8098
			237.958		70.7344
			103.974		33.2608
			10.6013		162.174
			242.431		17.5201
			289.169		87.2448
			377.933		9.95039
			39.5997		92.4789
			64.5866		15.2015
			38.0913		225.594
			92.9831		53.2408
			340.024		16.6998
			63.3569		165.305
			165.408		64.6889
			89.2259		47.8554
			53.5328		13.545
			111.98		246.395
			190.78		50.5658
			51.7499		9.34449
			95.8969		53.7
			92.3299		63.6457
			199.813		190.588
			467.256		7.40518
			64.8216		20.0301
			96.5872		180.67
			86.2001		62.9158
			80.0188		158.984
			186.796		259.876
			305.098		14.434
			9.52298		306.526
			368.419		25.795
			170.338		7.59011
			10.8016		100.039
			93.6315		5.63615
			155.035		182.73
			123.808		10.2844
			87.4417		110.535
			11.9045		7.38442
			37.798		445.661
			95.8367		77.8388
			59.0796		6.51612
			141.406		331.164
			208.085		230.01
			125.882		155.974
			134.895		9.98021
			39.9745		29.7459
			1075.6		126.855
			491.729		43.2242
			447.567		95.2893
			264.586		81.8255
			46.9355		199.125
			26.3289		64.6301
			13.2503		20.2198
			301.161		66.6406
			50.5792		34.7153
			133.835		163.849
			40.08		106.665
			54.3424		6.95981
			41.7126		43.9306
			35.2229		262.595
			80.5495		96.828
			39.007		80.5562
			17.9577		11.4397
			43.6113		18.1251
			79.5787		549.656
			128.633		165.541
			245.469		246.827
			344.581		183.496
			58.4397		19.0713
			8.45777		189.814
			43.5625		11.5181
			30.1949		172.046
			35.0023		67.2971
			708.487		9.72843
			156.77		80.2588
			345.664		105.427
			151.752		82.487
			419.902		69.1197
			268.891		11.0072
			55.7821		75.3916
			277.952		17.7552
			7.5813		169.358
			97.6401		23.8283
			49.6458		43.243
			74.5661		152.589
			37.8523		377.392
			58.7069		127.051
			433.05		52.822
			32.1322		10.182
			114.513		71.7674
			12.5394		19.5123
			267.213		38.5813
			2809.8		47.0866
			436.505		158.891
					287.925
			109.95		250.827
			2609.72		501.882
			2836.45		17.057
			200.27		38.5335
			683.395		19.1618
			1868.68		14.4737
			2851.01		27.0546
			3082.35		238.49
			592.62		28.3594
			129.06		32.7796
			30.8404		8.70169
			87.0543		104.605
			228.425		36.9633
			102.14		6.15586
			332.44		11.4659
			25.6095		31.1716
			140.065		131.044
			216.396		11.1604
			1250.43		159.309
			36.7106		10.7236
			244.82		9.96104
			1066.46		70.851
			216.05		6.71813
			90.3159		32.6719
			76.0496		95.2787
			451.639		40.2357
			2019.09		8.974
			1982.88		8.50215
			169.44		37.3643
			1192.74		8.45329
			1269.95		124.691
			13.205		8.02999
			568.33		16.3788
			15.1207		8.63683
			284.694		146.599
			881.381		43.5265
			66.5949		210.06
			1348.56		10.1325
			519.049		57.3777
			1497.51		14.2284
			131.897		91.7886
			330.872		148.322
			72.2251		69.3649
			3732.06		42.789
			49.2965		56.8197
			17.3788		25.8654
			2097.92		67.8758
			3299.28		31.2211
			2898.09		115.545
			981.711		43.9179
			8283.5		10.6797
			31.3925		56.646
			3515.47		131.593
			2770.8		27.342
			29.6421		17.5156
			137.968		9.17887
			12.0028		13.83
			49.2232		9.46451
			29.2504		42.0763
			36.4687		67.8794
			61.2765		15.4612
			1783.46		73.3838
			1167.63		58.3662
			3284.57		8.98991
			5079.88		12.8002
			63.9677		9.5297
			2472.42		53.9475
			26.9604		72.5807
			335.028		80.3322
			1936.43		112.282
			71.6261		25.3417
			1751.38		15.4997
			536.874		23.3591
			1897.44		7.81706
			3086.45		94.9934
			805.619		8.78046
			6327.03		72.0992
			2212.15		31.2806
			2868.47		31.9961
			183.238		117.071
			8428.32		62.5798
			1071.56		37.0669
			211.924		12.7723
			2516.57		105.584
			1543.43		36.7834
			740.06		32.8325
			1569.36		119.418
			1159.26		146.787
			9.02116		35.4651
			114.681		34.7558
					36.2735
			44.765		144.351
			81.76		71.0419
			353.02		8.41485
			5.65001		9.78117
			359.3		25.945
			10.115		24.2788
			76.05		44.4998
			25.155		23.6117
			204.06		13.9347
			371.41		5.5556
			61.935		14.979
			13.92		10.3557
			16.385		57.0265
			26.465		8.62238
			112.28		174.292
			37.6401		19.2343
			33.3249		7.87482
			95.1201		31.9872
			176.68		95.9531
			4.56992		8.83859
			328.86		8.23855
			56.2501		32.2586
			29.0199		48.7658
			22.7601		18.9225
			14.4399		35.6955
			161.675		8.52041
			24.055		38.1261
			151.1		6.4381
			34.7249		7.1677
			37.635		87.0447
			163.825		8.68327
			5.44021		32.6016
			18.505		181.275
			120.285		15.2382
			130.525		29.9258
			10.9201		95.8695
			26.3299		14.784
			63.6251		8.75676
			25.8799		10.0296
			13.3899		7.29071
			227.385		131.588
			233.34		9.51422
			171.245		38.6336
			4.56502		70.8582
			60.62		75.2581
			202.67		40.6621
			110.81		35.6132
			3.34479		167.867
			38.5453		92.9083
			21.5049		10.2353
			144.445		69.6552
			101.695		9.0592
			20.0751		53.493
			205.495		14.4231
			579.2		20.0348
			514.38		10.3436
			14.3902		22.9068
			10.2149		8.91403
			27.6948		6.23746
			46.9299		74.4681
			165.44		10.3922
			180.27		135.068
			82.6697		62.0108
			83.1652		8.77903
			54.7047		11.8193
			60.2		72.4968
			125.475		67.5395
			74.8702		14.1303
			34.3846		13.4797
			30.3504		26.735
			15.51		38.5996
			494.07		11.1808
			66.7751		35.2582
			165.625		8.13672
			63.5402		99.3701
			113.82		11.1342
			151.34		40.9246
			5.67525		42.9047
			15.3501		10.5897
			345.945		56.5854
			327.064		9.68761
			125.766		47.25
			285.42		5.61421
			64.3549		44.8455
			33.3096		57.2036
			155.825		40.4143
			133.57		13.6398
			232.736		18.4651
			5.48936		34.8743
			21.7356		6.65037
			27.1347		175.158
			357.48		40.8642
			317.535		99.7354
			3.24458		18.8441
			387.61		14.2051
			345.56		19.5907
			37.0498		51.5648
			49.0994		7.75868
			143.636		49.7098
			23.6603		134.969
			164.725		23.6863
			230.175		126.189
			15.2096		114.966
			317.78		118.411
			29.515		39.9437
			30.2457		56.2909
			274.249		99.1362
			33.9902		15.213
			40.8703		82.4226
			23.9047		71.7198
			6.05461		10.7583
			27.5001		7.50419
			248.256		9.9168
			43.0696		9.56993
			42.0698		8.94679
			576.985		75.1327
			349.455		50.7309
			65.7443		40.3742
			86.8303		154.765
			171.775		144.064
			211.54		238.648
			15.4401		60.0114
			358.255		137.145
			77.3602		145.091
			68.1752		10.8946
			231.425		22.9263
			425.285		24.9154
			24.0949		124.695
			64.1997		37.7954
			146.545		10.4494
			42.8645		121.304
			43.3647		7.02923
			297.116		27.5859
			45.8499		10.6874
			8.79926		18.6615
			22.8249		13.9502
			314.37		40.7054
			128.79		23.8714
			52.6706		16.8095
			159.654		25.1993
			35.5956		7.91145
			14.9749		16.2956
			182.815		17.5226
			296.835		27.4449
			67.2407		9.81283
			43.0386		16.8066
			11.2764		10.4976
			155.515		13.5706
			112.055		10.6587
			72.8305		15.9798
			280.285		21.5363
			9.03344		5.74421
			130.551		340.612
			23.5103		17.5633
			39.875		62.9483
			21.8055		50.2082
			35.6753		13.7386
			2.53495		9.21573
			25.9583		64.1709
			26.9359		271.125
			57.281		46.1382
			115.374		8.42524
			100.826		84.8962
			52.1001		21.8252
			39.2102		42.3272
			60.7447		33.1956
			216.399		39.5626
			17.9067		15.4442
			5.11446		31.3896
			70.1288		8.88284
			25.4808		7.3835
			21.3191		37.9777
			90.6168		67.6363
			350.703		5.99855
			24.3259		25.6418
			14.0347		232.668
			402.296		7.28947
			105.305		8.90565
			151.455		18.1469
			345.565		61.4193
			9.96463		31.9979
			51.8912		106.332
			53.1284		30.4386
			19.3909		49.1706
			20.325		25.872
			109.819		6.10986
			20.4102		6.5237
			153.29		8.0157
			428.12		499.078
			86.5849		1124.9
			117.706		153.003
			111.39		233.835
			480.396		35.9597
			27.5801		468.823
			19.7447		176.049
			76.2095
			169.845		34972.3
			48.6512		5.18526
			500.589		6439.86
			30.0699		2704.42
			26.9609		193.901
			180.54		18948.1
			339.195		5141.93
			35.1546		384.257
			82.4449		1414.56
			23.4254		12.675
			65.5191		332.195
			33.6497		2079.86
			53.485		537.292
			81.2956		359.285
			105.814		2315.18
			96.8913		4310.58
			18.1501
			23.1901		86.555
			4.23904		23.69
			228.276		361.705
			370.24		20.54
			168.875		36.02
			94.1144		43.52
			237.551		45.87
			136.636		109.18
			72.1987		6.89999
			10.7307		103.45
			165.845		110.715
			20.9047		12.51
			26.8502		33.6149
			82.4205		46.255
			42.0845		27.3901
			3.98005		17.2249
			39.4553		69.14
			84.7134		2.92008
			76.8958		182.71
			105.53		14.225
			41.9105		20.6901
			38.3404		85.625
			9.82013		12.5699
			325.375		23.005
			352.199		25.5051
			235.546		140.51
			51.6396		15.645
			45.5898		37.44
			71.1698		326.97
			399.649		8.45503
			124.506		32.6699
			147.254		12.7149
			52.7855		189.105
			438.914		132.135
			179.76		20.9551
			125.296		109.625
			93.0993		66.5551
			136.881		112.56
			559.12		95.9
			215.326		128.05
			100.598		32.0699
			120.531		18.6952
			46.629		95.6399
			371.831		102.405
			4.18371		12.0448
			165.405		111.495
			70.7214		17.7599
			127.88		68.5901
			109.453		29.61
			36.2112		88.38
			345.241		9.14519
			83.4546		10.0499
			47.692		142.465
			2.83191		3.42993
			227.667		282.16
			124.938		77.075
			73.8918		250.045
			196.687		37.4047
			506.348		31.0053
			206.002		147.915
			26.8261		3.35475
			20.3898		26.4002
			96.54		45.2651
			52.6665		19.4996
			47.3894		157.85
			98.4456		189.075
			17.1977		68.9802
			65.6763		89.6199
			49.1593		103.795
			157.9		165.885
			44.4721		37.6902
			141.14		40.8548
			128.715		15.5052
			63.9624		61.3497
			64.4072		4.91033
			263.429		184.625
			309.256		66.3452
			126.513		967.205
			8.99935		284.875
			137.242		71.6748
			48.4809		5.47988
			142.825		66.9404
			204.403		24.4496
			165.294		147.575
			347.882		134.125
			173.024		70.4748
			31.1493		14.7052
			92.1101		112.735
			51.9195		32.4852
			476.718		12.3548
			33.1755		7.54535
			16.1727		231.894
			4.24608		148.796
			85.0884		46.2349
			102.113		115.99
			335.725		73.4152
			85.5029		149.52
			119.83		59.7548
			79.2746		14.3446
			129.306		19.3605
			146.36		105.92
			56.281		198.735
			171.899		52.5799
			350.832		211.35
			108.574		268.485
			159.59		97.7096
			20.8146		144.585
			29.7464		57.565
			112.278		271.32
			52.3282		20.8446
			40.45		86.5347
			130.852		114.73
			76.0295		8.73067
			13.964		83.835
			2.95512		526.434
			3.95231		64.6955
			88.8788		145.165
			80.3677		57.7097
			159.887		186.191
			646.988		422.979
			101.127		205.586
			63.6742		50.1294
			108.841		43.0953
			176.765		180.305
			225.214		53.1993
			538.296		177.125
			201.197		57.2849
			162.346		24.9397
			325.349		132.98
			15.7031		14.1502
			357.423		118.565
			19.8216		19.6753
			259.527		3.22968
			79.6495		50.915
			124.353		54.3755
			223.642		529.41
			44.4448		25.4654
			21.8165		420.94
			251.12		194.014
			6.11184		134.625
			403.149		171.175
			58.8616		91.9402
			542.699		460.895
			83.0443		14.8545
			198.506		112.83
			43.7993		271.145
			69.7245		6.45076
			105.979		187.16
			73.7665		27.7746
			26.034		128.13
			151.215		144.835
			5.8444		127.91
			116.043		122.625
			109.138		1038.79
			95.4321		43.5807
			404.406		689.704
			11.1549		24.0403
			94.26		93.3156
			15.4431		226.82
			14.6245		95.4695
			133.429		333.83
			24.7952		329.661
			74.0915		146.959
			157.199		30.4504
			180.589		46.4234
			78.5021		116.557
			202.079		72.5184
			125.071		300.225
			84.7106		505.34
			245.259		128.43
			143.505		59.6309
			293.032		139.684
			222.693		66.3301
			33.4367		348.03
			313.19		418.806
			75.0537		142.969
			301.504		31.6052
			221.892		52.3046
			288.009		139.26
			67.845		126.335
			10.7236		204.045
			238.261		5.4747
			45.519		368.269
			40.6273		255.596
			173.889		256.905
			110.989		111.475
			12.1832		92.9007
			6.83952		334.065
			265.278		21.0691
			31.5556		247.321
			64.6154		80.5642
			24.2367		57.7202
			91.1939		140.195
			59.7745		29.4652
			97.7947		169.724
			3.3		97.9148
			97.8619		106.216
			79.0278		102.409
			46.7762		155.11
			56.3648		26.3444
			166.111		7.95517
			133.979		45.2563
			65.1511		6.68479
			34.323		12.5
			230.686		98.3398
			562.645		22.96
			55.9993		87.8203
			25.5692		16.8685
			163.044		146.637
			85.4784		16.5401
			6.03282		108.523
			248.125		17.0614
			368.484		282.929
			56.9625		119.755
			97.0231		25.7997
			18.2007		75.2605
			257.713		7.3398
			53.8637		187.355
			266.712		43.5755
			34.8444		74.115
			40.9653		515.286
			97.8427		61.5196
			36.4305		105.39
			285.719		35.2648
			44.6549		105.301
			13.1801		586.335
			28.9025		248.59
			73.708		7.26397
			239.919		112.23
			123.044		226.896
			792.724		83.0195
			441.592		33.971
			998.282		274.885
			23.3169		41.024
			140.823		127.256
			12.0456		166.839
			119.77		41.2261
			706.246		22.0397
			680.844		111.014
			19.3651		541.769
			168.232		338.952
			416.444		123.475
			539.771		226.79
			65.1571		102.065
			605.221		59.0149
			11.4069		391.2
			589.589		169.678
			560.254		468.51
			21.6143		94.5011
			300.288		11.7498
			6.47194		249.245
			76.1652		28.0037
			331.931		12.0511
			274.27		27.1291
			148.321		100.297
			112.183		234.488
			5.98432		14.8138
			9.31066		5.11067
			11.5351		55.7445
			47.02		198.694
			138.086		37.5418
			4.25482		197.673
			219.796		248.017
			188.412		20.8195
			18.1444		219.834
			9.88538		236.112
			95.5107		127.569
			40.2507		74.7056
			105.019		50.3684
			14.5597		12.9261
			160.506		160.206
			205.529		80.8702
			339.287		103.906
			701.803		69.0382
			490.67		43.0444
			758.988		240.756
			89.5111		304.362
			206.486		64.525
			225.868		257.62
			109.353		69.4637
			88.9928		586.135
			414.594		82.7296
			320.754		540.551
			341.241		48.579
			853.623		5.4821
			202.634		2.75763
			55.7815		53.1758
			1445.53		232.953
			822.611		367.547
			95.5426		1000.75
			58.3655		238.51
			930.941		26.6026
			4.33527		24.7582
			61.13		244.407
			32.9466		551.394
			213.323		88.0079
			58.5279		46.2564
			163.703		28.0258
			148.13		85.931
			199.486		120.67
			186.096		92.7816
			146.168		23.2132
			93.4885		37.9228
			23.4232		77.7397
			250.227		58.5869
			129.968		4.35215
			33.2462		4.40288
			94.5754		190.643
			71.8262		3.48259
			161.807		200.405
			139.079		14.3594
			291.39		109.939
			17.6635		149.704
			22.1588		430.422
			501.592		567.113
			35.7045		4.96819
			30.0244		183.422
			74.0711		268.65
			251.796		4.01101
			243.628		297.964
			108.884		300.137
			695.406		76.6295
			89.7131		374.273
			807.156		22.1027
			160.277		18.9077
			5.26459		13.5411
			42.9174		28.5292
			82.3257		105.465
			215.197		241.352
			98.5477		99.4675
			308.111		108.57
			368.873		62.6003
			6.90767		12.4944
			311.917		104.261
			21.1264		301.072
			16.5773		103.509
			122.025		18.4461
			145.435		395.978
			299.009		122.133
			15.1611		251.664
			461.28		942.755
			87.2836		14.1532
			45.7983		66.4465
			240.301		26.8399
			165.726		274.044
			202.891		26.2955
			29.1173		72.5747
			124.175		17.1768
			201.052		3.05284
			67.4736		107.776
			12.2409		43.2116
			162.579		71.153
			22.6036		39.6687
			66.4035		32.7514
			13.6347		54.6363
			96.7652		29.1775
			288.319		146.527
			11.7781		59.4693
			47.9409		77.0438
			5.0961		169.88
			23.2856		143.327
			3.19056		418.585
			45.8628		335.658
			424.615		228.351
			193.287		311.776
			224.027		322.209
			121.246		29.92
			228.759		146.722
			10.4413		191.56
			128.66		89.7203
			381.791		39.7968
			94.7701		110.256
			171.416		3.35362
			4.72372		124.755
			86.4284		311.363
			59.6036		20.9501
			78.7256		109.918
			171.766		399.446
			485.342		80.6004
			207.704		142.81
			5.06998		2.49686
			40.7304		9.93513
			3.39432		454.837
			5.21564		652.42
			32.0121		226.263
			70.5413		9.65001
			55.5664		21.1792
			69.3688		30.9783
			141.135		248.906
			314.774		552.661
			5.40537		131.588
			97.9665		15.655
			14.1849		130.915
			171.358		159
			169.306		123.205
			25.2505		315.327
			265.851		445.31
			138.526		101.563
			258.29		51.1322
			173.618		109.657
			3.29922		225.32
			290.63		134.13
			182.508		313.488
			192.071		58.7302
			23.9691		268.042
			78.7434		925.886
			154.572		414.606
			76.9378		149.602
			90.4065		65.5242
			147.017		502.337
			187.297		664.881
			75.9582		20.2726
			212.733		223.667
			329.302		814.072
			71.3825		395.574
			7.23047		173.464
			293.893		850.396
			31.8193		334.245
			21.7423		763.001
			491.087		319.216
			263.65		612.148
			68.878		56.3904
			2.90314		878.197
			44.6457		261.778
			3.33733		131.222
			33.7367		1002.05
			3.59112		695.619
			29.3945		32.5425
			278.456		32.0481
			73.0719		2.6985
			561.765		45.1311
			135.393		209.853
			37.1044		65.5242
			14.3985		47.3792
			19.1595		26.3946
			26.0297		350.635
			51.3723		155.31
			57.8654		161.419
			14.788		97.2586
			102.517		91.4683
			161.297		330.22
			216.282		716.36
			146.945		3.31248
			69.7786		65.2062
			193.505		641.282
			201.523		24.3042
			321.002		68.0868
			5.16097		838.005
			229.961		138.867
			288.568		272.906
			7.83582		181.632
			338.207		2.71271
			303.944		405.426
			295.601		708.809
			10.9539		19.0306
			39.4394		123.904
			13.3535		6.31004
			620.112		606.771
			115.54		183.429
			1040.89		329.99
			367.569		58.3865
			721.526		74.3148
			52.6393		269.803
			123.658		14.0262
			96.9892		13.3597
			141.595		333.43
			130.892		721.993
			37.819		193.438
			154.172		146.636
			16.4943		170.657
			51.0637		20.5667
			865.087		2.44435
			472.325		895.314
			81.0717		337.841
			334.933		125.353
			63.6942		57.3655
			179.294		1554.63
			114.42		735.61
			344.155		21.6817
			171.05		130.858
			13.9308		366.475
			169.108		397.103
			193.636		107.698
			30.8575		311.32
			86.2797		960.076
			36.7741		845.724
			113.29		66.5564
			572.594		20.4829
			127.429		173.57
			738.957		39.4392
			27.3587		160.773
			243.257		1014.6
			253.488		65.0213
			551.607		205.611
			188.395		134.194
			379.389		295.789
			217.11		699.576
			675.59		157.767
			427.773		30.1769
			345.103		46.6041
			34.258		36.3373
			3.40067		325.495
			486.954		72.7882
			78.6082		242.253
			392.616		318.192
			50.9508		461.712
			5.17346		827.59
			105.513		101.252
			21.2104		36.753
			1153		16.4306
			380.335		629.878
			65.7908		1118.28
			1358.75		45.9925
			156.291		77.1122
			109.305		274.411
			98.5387		1631.97
			989.441		396.057
			474.741		268.117
			25.2487		2.50301
			30.2104		723.98
			3.2281		59.9651
			203.857		298.15
			460.433		540.679
			688.895		318.551
			886.582		696.261
			192.617		540.761
			148.961		494.851
			54.9634		431.481
			26.7105		84.3175
			213.426		73.8632
			409.147		581.483
			35.7181		600.313
			292.719		688.384
			167.061		226.97
			34.8562		112.811
			241.007		811.638
			192.713		266.291
			225.52		128.679
			216.566		2048.44
			7.86169		584.453
			10.367		891.509
			707.094		93.0758
			8.13233		1223.64
			56.1105		1018
			1071.46		42.8772
			428.655		275.512
			215.24		326.607
			26.8443		473.995
			77.1458		37.9353
			25.9433		61.2652
			328.166		803.174
			19.8888		680.042
			146.295		24.511
			356.181		39.0573
			571.708		346.551
			26.3461		645.175
			390.245		372.439
			284.782		164.047
			43.1639		29.2508
			23.4759		992.624
			37.5085		80.5566
			17.567		336.848
			45.0498		1667.28
			831.388		1568.77
			83.1235		1721.14
			465.125		118.218
			126.093		1542.59
			190.311		599.563
			72.9727		483.544
			235.515		5.74761
			125.578		29.9673
			60.7586		142.139
			43.1997		148.217
			181.462		7.90575
			11.6831		56.2626
			148.224		678.368
			96.0151		952.194
			92.55		2.71039
			407.95		76.2255
			1439.75		163.827
			3.45073		169.433
			110.814		301.362
			55.9675		647.67
			171.523		947.998
			969.35		834.204
			10.2204		237.488
			715.291		184.116
			6.80284		202.014
			5.50808		7.7296
			3.98471		326.34
			28.5838		265.587
			847.6		15.406
			55.9289		572.824
			334.685		352.728
			76.1985		2222.62
			338.39		19.2732
			840.796		424.964
			1064.59		1345.49
			145.374		1046.1
			79.3746		317.403
			671.798		993.503
			193.478		291.642
			51.4152		408.768
			563.106		99.0507
			657.725		538.163
			13.8439		413.22
			51.2158		55.9606
			517.604		30.9638
			737.279		482.736
			42.1289		8.49614
			80.1446		160.914
			317.312		222.348
			1070.35		298.406
			468.34		1833.7
			185.663		711.465
			178.603		67.7563
			297.025		222.295
			64.5578		148.707
			1719.82		578.832
			77.8586		429.873
			89.5899		1930.01
			440.057		232.796
			1014.78		62.631
			5.21386		212.524
			28.2028		599.521
			479.411		21.3068
			311.784		645.288
			9.69865		208.092
			926.846		45.722
			519.158		85.5955
			348.289		493.452
			768.782		27.4014
			70.417		352.212
			210.336		385.337
			713.816		732.234
			517.114		790.596
			66.9		3718.87
			309.36		1377.31
			145.701		3071.52
			357.738		88.0073
			443.782		481.828
			271.502		875.523
			1679.31		115.16
			1436.65		120.895
			655.001		115.056
			817.633		75.6787
			410.583		348.554
			536.236		1086.33
			226.486		417.665
			570.069		104.005
			15.2418		441.441
			597.511		118.008
			170.456		901.699
			63.1004		4026.07
			12.8075		1427.43
			80.4377		561.316
			185.552		39.1712
			1382.74		1525.23
			302.101		1458.72
			11.7482		340.521
			20.6727		336.936
			548.55		749.874
			6.18231		31.5448
			173.086		447.601
			434.296		2229.57
			156.229		289.164
			1525.84		2619.8
			469.557		82.0789
			10.1577		141.789
			610.374		70.6557
			1028.78		139.358
			769.653		491.178
			14.6636		311.078
			124.139		1118.77
			56.2969		2983.26
			1764.64		3493.01
			880.418		3586.13
			265.195		3554.44
			167.642		3437.81
			108.886		1946.85
			56.5687		2540.01
			930.282		313.203
			157.429		435.895
			1169.48		1964.96
			403.139		425.408
			472.45		75.0136
			74.1326		1207.64
			292.598		2973.6
			99.1572		180.756
			519.863		48.7307
			453.315		630.452
			545.696		901.866
			594.888		1861.64
			404.952		60.6538
			654.017		368.13
			187.703		11.9473
			561.991		1702.87
			346.698		107.861
			252.788		383.43
			207.99		868.733
			150.924		225.484
			180.008		613.492
			652.502		1375.07
			2553.42		7.385
			102.108		1247.07
			222.969		639.415
			224.47		257.583
			2.78728		165.852
			3.16349		134.934
			214.319		247.607
			14.5427		1164.2
			19.3954		129.208
			2.84227		259.241
			25.1943		428.623
			287.955		407.463
			1010.33		2378.78
			80.2182		968.645
			617.812		1933.37
			56.1985		51.0752
			624.029		236.334
			259.999		196.39
			122.693		134.444
			936.295		4.54506
			457.019		2.36944
			6.285		385.538
			2.84124		393.016
			197.482		294.657
			8.55978		2459.35
			15.8733		2817.2
			422.597		2464.1
			258.435		2295.29
			138.996		3.5929
			593.38		71.1569
			46.3963		495.696
			26.4064		15.4129
			334.812		47.2562
			131.644		522.324
			172.49		148.905
			37.6491		275.533
			100.697		8.55235
			49.7815		397.563
			83.416		1025.69
			152.683		13.7028
			141.296		878.751
			153.257		344.281
			54.4678		1040.25
			77.9566		40.9725
			50.4043		41.0599
			235.216		6.35328
			132.37		183.041
			4.59213		574.611
			477.211		1865.25
			1869.57		1322.8
			123.377		1016.32
			111.475		1843.21
			796.821		138.228
			72.4316		364.33
			36.5066		424.334
			40.898		285.251
			931.285		331.523
			364.844		344.246
			195.427		266.43
			251.58		2141.3
			132.193		2902.34
			23.3915		1679.04
			126.622		1084.93
			41.5899		54.9846
			227.196		648.366
			8.55019		568.208
			278.233		993.642
			64.1868		466.982
			309.623		172.428
			150.212		554.611
			26.2913		1093.59
			6.65396		352.619
			14.6664		274.625
			133.252		1995.63
			8.08122		703.594
			23.9722		451.203
			145.552		634.108
			50.0769		680.765
			240.555		102.171
			96.215		675.918
			472.233		89.3994
			38.0079		257.293
			3.60863		83.7764
			6.54217		912.96
			582.613		505.954
			394.66		89.9726
			16.1397		3412.28
			68.0494		543.996
			178.497		1493.7
			277.904		2029.64
			526.331		94.2168
			13.7449		889.611
			7.2281		433.976
			140.991		45.3884
			100.475		102.854
			24.4032		57.7584
			201.418		1455.51
			161.894		122.051
			409.164		73.1858
			285.954		985.275
			172.524		754.899
			60.8912		786.46
			416.484		356.299
			34.5821		151.607
			215.205		78.9819
			59.2538		92.1576
			407.583		300.319
			557.001		612.67
			56.1604		202.834
			163.95		1007.82
			417.726		835.361
			32.9078		636.71
			822.369		2273.77
			1088.92		44.106
			486.203		888.192
			316.489		720.146
			13.3619		583.94
			640.996		147.02
			402.901		69.2906
			100.056		369.894
			85.7603		285.864
			120.249		233.915
			911.559		25.0517
			136.119		951.052
			183.576		163.156
			63.9942		26.3572
			145.819		60.2392
			73.038		78.4808
			138.279		192.978
			294.718		580.067
			68.9834		259.632
			566.151
			54.427		15054
			450.474		22858.9
			341.282		19022.3
			109.545		19.5006
			220.995		3.46077
			404.145		767.215
			31.9289		54.5127
			196.155		1192.74
			225.518		1031.13
			37.4879		733.151
			370.275		723.852
			288.451		50.6802
			206.939		473.641
			305.147		1237.91
			6.78318		158.783
			141.454		33.8631
			234.451		20.6289
			618.898		799.737
			30.2974		423.943
			843.211		2283.94
			73.0354		1535.5
			498.427		305.27
			182.788		532.628
			168.277		1094.57
			140.44		1210.54
			261.287		1577.6
			347.022		2039.2
			363.3
			60.9725		330.14
			25.7564		508.5
			144.879		407.115
			434.096		91.445
			309.814		340.95
			584.906		1744.74
			217.007		580.95
			47.7954		206.08
			516.119		2663.45
			220.024		20.9851
			221.535		864.595
			524.187		625.375
			206.671		679.775
			354.178		118.19
			99.2952		280.54
			249.217		453.325
			69.6718		181.921
			95.3186		146.574
			1504.92		536.071
			27.3105		68.5747
			424.899		554.615
			191.937		1461.52
			354.567		374.305
			1000.39		2590.32
			67.3855		78.56
			230.2		1196.38
			41.1238		1847.03
			309.218		166.044
			20.539		357.356
			7.46336		2146.31
			394.691		187.954
			236.651		475.635
			46.7483		685.162
			36.0382		755.46
			671.82		1534.88
			82.8814		587.525
			20.479		4926.53
			663.521		12902.8
			8.66597		903.787
			324.204		2967.06
			98.2554		3752.81
			380.774		3332.87
			2033.22		936.898
			187.618		12030.2
			162.769		358.755
			753.78		373.973
			329.289		882.597
			19.3967		18116.2
			509.395		1858.58
			150.95		350.008
			478.988		2765.07
			27.4678		2548.34
			953.236		3476.05
			123.229
			94.7168		21.97
			193.407		285.215
			609.848		2145.39
			738.453		997.04
			298.697		50.88
			394.341		1777.35
			90.465		1647.18
			112.677		3993.27
			467.255		14.9198
			8.43803		762.13
			49.5081		330.93
			266.659		359.635
			160.906		748.265
			109.393		2103.77
			404.697		184.675
			133.805		76.3004
			164.377		1698.12
			10.3888		1806.79
			69.4827		261.38
			140.589		1176.74
			334.046		277.985
			25.3526		911.956
			7.19448		1192.99
			89.0996		357.406
			183.694		759.894
			654.02		7.84586
			68.5396		286.351
			3.90375		1216.07
			673.945		2139.09
			1272.67		230.605
			172.525		606.964
			278.867		30.7351
			24.6621		372.595
			256.686		822.695
			98.179		825.609
			46.6262		2206.38
			2277		647.726
			1000.62		420.536
			22.2752		963.122
			96.9769		1370.25
			386.225		1221.27
			167.986		3884.7
			171.469		1742.17
			1665.03		1542.51
			359.201		4.23018
			539.634		646.159
			498.038		444.851
			532.597		1766.56
			265.696		2223.14
			992.658		686.234
			209.409		547.763
			452.578		715.611
			194.327		73.6356
			823.343		2319.07
			388.775		1494.87
			429.228		1297.1
			130.352		247.613
			1671.59		104.922
			316.5		27.7056
			59.0348		226.022
			484.033		101.002
			363.445		128.035
			659.992		266.271
			252.186		74.4723
			138.289		596.661
			5.20972		120.014
			2371.13		308.452
			61.8307		247.65
			1211.66		60.878
			500.167		133.212
			481.055		1143.03
			171.091		115.917
			265.145		1224.74
			108.196		8.31669
			125.239		685.776
			229.027		197.055
			171.988		298.813
			625.065		335.935
			23.1885		1526.94
			120.239		127.15
			1543.64		808.307
			77.701		29.7831
			35.7516		26.8545
			1402.65		443.397
			32.9924		1237.27
			605.306		792.832
			360.308		311.507
			1390.87		229.584
			472.283		219.925
			193.91		1682.8
			518.75		296.069
			397.91		930.082
			49.5949		351.524
			413.712		267.863
			4.75902		766.522
			333.923		42.1113
			10.1694		23.6954
			735.965		140.231
			1530.95		2212.93
			258.082		183.072
			2.68883		1173.63
			619.885		2382.31
			373.43		941.841
			66.3578		856.64
			573.236		1153.91
			975.235		185.473
			363.754		716.391
			759.925		751.265
			56.3998		2234.07
			145.114		1513.14
			850.617		1089.34
			40.6477		311.889
			61.3284		1443.3
			72.2173		558.73
			743.729		1382.86
			555.14		326.527
			93.37		2025.08
			64.7719		846.533
			247.654		337.523
			172.175
			1123.21
			193.288
			54.4937
			40.4022
			37.8294
			640.072
			14.225
			258.57
			1688.33
			382.293
			1155.42
			204.868
			439.878
			1343.73
			519.688
			726.604
			519.857
			5.30661
			14.2229
			26.7255
			810.419
			449.054
			3.3597
			554.548
			226.282
			687.694
			334.283
			1467.79
			1008.68
			39.3801
			172.396
			70.2611
			207.94
			60.6072
			32.3188
			980.318
			9570.44
			3687.38
			6438.02
			1331.92
			14.1266
			24.6096
			13452.4
			3824.73
			4350.47
			361.864
			1210.9
			484.178
			2903.12
			1918.69
			6789.88
			576.451
			2768
			278.178
			3363.1
			3804.13
			2712.77
			543.908
			627.717
			3511.9
			3002.26
			2741.56
			2701.28
			451.23
			6513.16
			926.186
			257.05
			1975.14
			274.384
			744.833
			7909.92
			4008.69
			322.564
			5950.75
			4.20682
			2076.16
			4.52932
			3155.02
			315.01
			517.4
			166.94
			777.12
			538.36
			613.995
			1015.15
			227.07
			703.315
			243.54
			843.93
			1185.46
			135.62
			310.845
			343.445
			119.735
			995.806
			744.5
			175.28
			113.059
			1181.22
			187.205
			259.61
			542
			1540.27
			301.69
			1447.64
			102.26
			566.931
			912.05
			378.429
			1493.88
			1704.82
			653.994
			217.8
			1280.91
			1174.77
			649.444
			410.816
			202.485
			896.805
			808.284
			1461.88
			2350.12
			394.26
			2401.36
			3534.45
			167.957
			1702.73
			45.9925
			298.783
			1779.66
			2069.08
			464.231
			1853.69
			139.391
			967.26
			1166.63
			61.6039
			1680.45
			261.675
			331.9
			332.774
			3253.01
			4397.83
			237.15
			289.055
			3137.61
			119.675
			801.17
			2086.11
			1576.8
			1842.68
			318.763
			2785.45
			1534.02
			8443.24
			505.318
			342.877
			292.184
			2377.91
			151.77
			917.994
			315.788
			2450.71
			1077.98
			769.038
			870.441
			89.2332
			314.108
			592.119
			455.368
			2776.74
			155.172
			1011.6
			126.913
			467.378
			1845.57
			1810.2
			459.949
			296.461
			858.69
			794.56
			64.245
			179.68
			263.5
			704.545
			26.0149
			765.79
			640.06
			1057
			2462.51
			776.93
			137.915
			931.265
			515.205
			288.75
			895.929
			389.97
			16.8503
			554.925
			78.2148
			331.55
			40.3102
			340.65
			1342.97
			19.7347
			658.745
			584.719
			175.3
			784.951
			30.5551
			251.606
			690.84
			429.688
			146.202
			60.5693
			672.394
			34.1854
			323.755
			60.0644
			153.085
			826.447
			136.82
			557.025
			95.5645
			490.209
			536.971
			412.865
			30.4996
			192.215
			497.741
			60.0746
			1241.28
			40.4154
			197.631
			173.86
			126.369
			31.6553
			166.57
			512.946
			240.639
			763.06
			125.345
			4.54568
			187.196
			990.323
			462.325
			568.784
			50.8456
			264.52
			499.42
			211.03
			379.735
			136.181
			1043.41
			612.509
			57.2615
			476.455
			2053.94
			174.247
			833.436
			170.12
			652.839
			1902.13
			246.116
			1159.38
			1193.58
			128.975
			283.422
			167.62
			246.54
			527.204
			325.297
			348.877
			1000.44
			1219.6
			345.992
			6.63478
			136.154
			93.1098
			29.6393
			294.177
			107.31
			20.5527
			800.861
			297.38
			23.2663
			103.04
			62.8755
			794.016
			324.317
			282.654
			863.857
			181.723
			364.12
			345.195
			264.178
			142.293
			484.78
			256.668
			1077.31
			87.0079
			104.273
			800.189
			1046.03
			48.8386
			1347.9
			792.797
			530.858
			246.304
			12.4975
			782.423
			1076.24
			436.613
			32.2918
			250.51
			183.074
			80.1576
			216.169
			98.065
			72.1526
			39.9573
			62.3246
			325.164
			212.176
			12.4175
			2198.64
			445.23
			834.97
			4.74937
			244.978
			1473.96
			441.811
			59.3252
			194.71
			173.863
			567.999
			6.97267
			1028.79
			76.6467
			655.298
			74.2537
			504.885
			416.574
			627.269
			65.1648
			720.497
			243.639
			949.491
			13.5063
			668.097
			1013.18
			626.742
			647.438
			25.6265
			7.06875
			114.516
			531.089
			653.723
			1941.36
			1323.31
			164.646
			19.5256
			35.6148
			598.225
			99.3978
			1569.05
			213.66
			290.664
[truncated: 33 more rows]

## Sheet: a4b2 LS high ACh
a4b2 unlinked high [ACh] interburst interval			Small events		Large Events
All patches data pooled			600.64		370.065
			772.18		32.835
			20.725		59.255
			1.40504		12.26
			23.795		295.69
			14.8901		15.555
			16.13		135.63
			387.165		20.1501
			136.62		1518.43
			621.64		4.06498
			49.195		387.42
			203.1		92.1449
			69.96		3133.34
			4.90994		156.98
			9.57997		7693.94
			23.07		1202.3
			1.85007		11.8299
			7.83001		5.34448
			580.36		1.69542
			1170.13		11.3447
			1466.2		3053.06
			19.0452		21.2887
			121.51		10.8313
			9.72011		20.0989
			187.96		9.28993
			1091.39		5.31517
			988.24		9.93479
			156.715		28.8456
			88.8707		73.694
			504.865		82.6758
			51.0795		4.59028
			5.01502		3.80482
			34.0748		130.175
			24.59		12.5047
			1.52473		52.8055
			7.65501		967.581
			47.6952		49.7495
			13.01		8.47981
			2.52487		1773.67
			2.02984		49.3406
			81.4752		1020.92
			1.49045		1561.77
			18.1343		1638.3
			4.68052		11.3555
			16.1645		17.9035
			1.49022		176.01
			5.15051		105.235
			18.0144		6.00523
			29.7902		20.0255
			40.1448		50.8995
			20.1307		16.505
			93.825		1160.52
			3.59005		1.59469
			12.8298		50.0057
			16.5398		229.095
			6.75498		13.95
			6.49482		2.60374
			27.1301		909.326
			417.835		9.25479
			65.9257		4802.81
			351.06		1578.67
			1152.13		31.708
			22.9703		183.797
			143.999		12472.7
			534.995		6005.82
			293.025		3447.07
			242.37		2832.32
			680.61		1374.37
			142.605		45.7632
			1234.5		363.491
			995.936		51.0455
			57.7296		64.7455
			46.0802		25.6602
			3.27387		273.397
			290.46		1031.34
			228.115		13.0328
			4.09531		6.94468
			26.9907		3.96949
			18.8545		25.9876
			7.97548		11.1369
			84.6701		139.474
			22.0299		5.81153
			147.46		179.934
			198.725		4.52844
			648.266		25.4253
			154.434		933.989
			16.3		44.5446
			360.94		1332.24
			79.275		968.873
			557.74		1366.7
			366.106		1474.05
			59.62		843.764
			24.7497		182.054
			15.1509		1895.29
			48.3648		12.2287
			27.4191		11.4206
			208.566		27.894
			330.69		3.21199
			381.029		85.9523
			60.4912		87.2093
			141.634		10.397
			83.6153		129.313
			214.15		89.4902
			24.3252		48.8239
			5.21996		1.69239
			2.07574		586.48
			1031.11		1799.04
			158.316		866.484
			24.5604		87.2151
			215.709		154.428
			228.856		2975.78
			127.854		29.6127
			13.2361		352.19
			46.6448		910.811
			39.4696		837.829
			72.9054		19.6728
			6.39502		1745.44
			528.24		105.189
			9.92916		43.9642
			34.9651		42.1259
			362.325		2.20163
			4.52006		2.32839
			45.6648		278.614
			4.69916		9.78594
			10.336		95.2591
			91.8795		9.98499
			2.9756		7.2267
			164.925		253.294
			51.1287		291.507
			196.195		497.011
			24.5737		79.5213
			90.2458		52.9809
			642.679		23.0727
			228.841		160.796
			67.7847		1960.9
			226.17		19.0543
			17.074		3213.06
			705.251		1273.52
			5.67909		35.845
			5.3005		306.803
			96.375		2197.32
			120.309		5.16186
			8.28458		19.4679
			13.2306		23.0263
			32.4589		40.4848
			419.001		126.309
			829.956		3.66902
			309.745		10.1511
			31.354		207.054
			77.8302		90.4412
			14.9706		309.616
			16.2856		38.3284
			8.02486		240.961
			13.5099		13.1982
			108.461		12.3261
			196.125		246.836
			242.009		5.34443
			48.1963		13.8091
			260.13		511.78
			14.9944		133.901
			10.9607		35.7805
			79.9926		223.523
			107.496		10.9901
			312.845		17.5969
			25.7446		162.635
			209.181		117.581
			9.9005		3.20298
			228.838		1.87034
			376.365		219.981
			15.1077		295.397
			866.37		268.678
			101.072		330.032
			113.684		27.859
			3.12168		741.43
			40.638		45.3006
			37.039		429.137
			3.29567		60.7628
			53.0954		3.9916
			5.95822		2560.01
			3.19101		3877.45
			7.15836		583.625
			65.2941		4.42001
			45.3505		16.1355
			50.7465		754.53
			39.885		511.131
			17.1053		947.513
			20.8984		1832.44
			23.2222		3223.72
			109.1		13.9538
			84.1019		727.746
			82.4849		2013.87
			9.09078		42.9888
			195.689		1824.86
			38.0017		13.8388
			85.9196		47.7166
			45.7055
			65.7859		656.22
			306.154		2534.04
			84.8129		7.17985
			249.088		908.5
			15.3936		249.12
			660.179		465.14
			74.1503		7.65977
			1005.54		11387.2
			132.406		1029.88
			34.532		8295.18
			642.978		1.85863
			591.159		73.1618
			1.89423		623.099
			160.065		199.781
			418.419		888.719
			495.283		3082.2
			441.15		7354.8
			7.0301		154.36
			33.6123		3203.68
			337.355		2263.48
			248.771		15883
			32.7356		7863.4
			42.0987		1818.44
			7.79975		1048.64
			3.53139		84.2152
			83.9087		732.005
			114.812		540.543
			47.1893		18.2434
			185.589		9275.7
			47.5192
			460.259		299.145
			79.743		954.515
			7.11252		72.62
			210.235		6.55502
			716.617		108.56
			35.674		14.9251
			46.8989		27.2649
			28.4098		691.9
			48.5895		491.03
			25.6925		960.98
			19.1961		90.8402
			11.179		984.545
			2.57628		31.9702
			24.3008		5.45487
			87.9477		626.76
			9.66987		1.76469
			4.33589		57.7953
			13.4758		1206.7
			263.918		91.69
			302.342		67.9547
			540.163		63.27
			116.807		25.9902
			75.9127		95.5651
			2.4774		33.37
			205.315		60.9299
			67.7416		11.6299
			47.2713		46.975
			33.8569		423.06
			30.7261		589.554
			5.48772		10.1607
			11.4645		50.0858
			3.13716		1.02966
			61.0038		11.5602
			31.8788		13.7445
			118.39		902.25
			74.6479		648.38
			142.467		81.1406
			3.18518		29.8649
			9.74062		11.2549
			3.28121		168.05
			9.70955		332.055
			8.92242		24.4951
			22.3961		30.6401
			16.3659		92.37
			2.96374		170.97
			22.4686		7.92024
			15.3542		5.015
			15.2122		65.8198
			48.7684		12.7801
			5.30275		82.7101
			29.5064		349.879
			4.08163		158.675
			1.43822		1.03066
			6.20973		4.75443
			2.64902		415.556
			10.5507		116.09
			10.2637		219.48
			17.452		2.80539
			11.7436		2.24965
			23.8686		11.6152
			200.361		2.59499
			31.2709		99.795
			4.88523		1119.21
			1.5878		99.7796
			3.39643		113
			6.83041		741.005
			17.1846		49.7597
			3.54425		185.62
			18.0014		2.42987
			29.239		18.5353
			9.75217		41.6393
			52.598		70.8853
			12.8654		2.27528
			46.0304		119.7
			99.5863		100.395
			50.3891		125.024
			17.6907		4.33573
			36.7295		13.4898
			29.5181		1.60089
			64.0447		2.57448
			23.3793		99.195
			8.91444		80.4856
			45.3059		3.02466
			133.172		2.50536
			63.3252		5.23993
			1.99871		5.279
			251.009		1.84055
			78.3241		2.43888
			91.2731		22.1667
			2.46887		21.0848
			8.38955		36.0347
			167.44		139.465
			153.171		9.78935
			1034.25		2.36984
			387.766		12.0793
			66.6018		1.92559
			212.279		34.2803
			144.03		81.2349
			225.654		2.99415
			66.8518		38.6649
			182.148		40.1516
			126.715		227.444
			1248.39		85.68
			60.8337		849.2
			10.6533		32.1961
			4.38904		35.1501
			7.96316		765.875
			5.02634		68.7591
			7.29357		7.13022
			5.61256		30.185
			4.38858		1.69958
			1.41973		984.306
			11.7582		29.0949
			7.36784		12.9054
			47.9648		73.6634
			6.58434		89.7812
			3.99138		104.535
			2.88516		3.46408
			14.4391		3.5413
			2.16914		601.525
			3.87153		3.00082
			24.4595		1.55323
			29.3098		10.976
			12.7995		5.31495
			13.9858		175.481
			1.44461		1.47966
			9.25815		228.819
			2.52876		2.67626
			4.56671		72.3486
			8.11978		77.5607
			4.05836		16.7744
			5.03232		1167.02
			3.03042		8.52443
			10.4849		51.9109
			12.5342		580.459
			1.81652		78.3805
			2.7909		579.845
			31.6255		153.009
			20.9689		8.15537
			13.5432		128.219
			7.55055		14.67
			5.52734		277.92
			4.2133		189.241
			1.70354		127.084
			3.09059		32.7512
			1.8094		221.68
			40.2272		13.4541
			39.1879		18.6763
			141.835		318.614
			8.1143		62.7362
			281.971		104.344
			3.11793		4.75443
			16.1619		31.8248
			114.449		106.24
			7.72086		49.8007
			174.809		173.395
			57.8781		18.3991
			2.84768		8.71002
			4.29294		4.56503
			50.0447		46.9304
			147.007		243.44
			49.0108		7.30078
			501.369		461.684
			280.555		5.00051
			18.7086		171.18
			1116.25		333.704
			17.7489		152.211
			56.7765		261.345
			12.4198		6.3746
			40.3133		10.9296
			415.542		121.49
			137.263		40.5355
			53.0216		943.38
			232.363		1404.85
			27.0722		600.548
			10.3684		892.726
			84.1548		11.8395
			12.5218		654.939
			73.6718		10.1196
			18.9456		26.4978
			8.7379		93.6184
			4.10638		69.9219
			119.291		124.309
			22.4048		898.091
			83.408		24.7063
			52.254		8.14638
			8.9956		25.1712
			19.9999		8.59251
			294.36		116.7
			21.9555		4.6066
			9.84895		24.5487
			123.265		14.6777
			25.5994		16.1533
			202.089		284.729
			4.29566		75.4513
			5.76659		471.076
			5.26672		0.980879
			2.26499		218.384
			76.6449		364.228
			3.96783		601.053
			48.7144		72.8125
			213.553		365.421
			68.0368		108.685
			8.94081		68.9468
			37.6992		65.3803
			1.72287		447.931
			278.307		4.70978
			245.644		58.6317
			18.9741		64.2265
			2.08156		657.442
			409.305		10.0419
			177.662		189.185
			61.3867		743.183
			133.421		116.453
			54.081		62.37
			8.31248		20.9601
			39.2463		4.41536
			8.25915		23.3693
			69.918		180.866
			898.062		344.414
			104.079		29.405
			2.9395		15.0648
			103.059		125.151
			32.2263		486.204
			49.6957		6.74997
			682.409		56.1657
			188.773		142.165
			6.02533		13.2749
			7.36595		1.51534
			4.42299		457.119
			611.906		486.667
			36.3548		3.99876
			181.495		9.70391
			216.545		159.005
			218.135		609.052
			9.68016		1569.86
			54.3698		146.375
			7.11383		218.661
			6.01438		834.231
			16.0906		175.929
			6.61271		95.6111
			1.59886		27.0388
			3.42147		18.354
			9.39511		3.02264
			229.036		1998.43
			13.3035		250.176
			4.70092		92.5527
			2.16429		212.806
			13.3078		3.46118
			8.286		120.423
			6.37923		8.1927
			3.89457		58.6817
			8.59165		30.6101
			34.1973		33.773
			54.3181		59.2316
			34.8671		36.805
			1.52332		2.56854
			11.0593		1.98247
			5.1493		45.0754
			5.68056		224.804
			6.16557		83.8508
			2.92648		21.0845
			2.93893		13.8356
			5.63922		13.4193
			4.22213		157.485
			15.1833		60.3559
			34.9612		81.2156
			10.3023		204.343
			1.94106		64.5732
			4.37604		7.67182
			14.6045		1.61744
			3.21181		390.351
			7.54784		336.383
			8.30199		21.9267
			16.5578		2.57391
			8.47678		1.19392
			6.22041		49.2097
			8.28566		148.408
			6.38963		16.804
			175.947		87.8529
			10.7863		18.6527
			1268.63		80.2421
			9.38722		361.843
			6.86848		5.00453
			8.63778		125.749
			4.19871		130.544
			3.82137		1.92485
			9.75249		191.934
			2.79191		54.5205
			1.84964		1.36247
			1.68094		45.5346
			2.54467		29.8454
			4.30803		32.755
			4.4714		198.099
			1.63857		272.149
			23.2543		37.3036
			6.60429		56.1461
			1.49469		10.6537
			42.6581		402.373
			15.2006		0.983058
			15.4591		73.5741
			73.8516		11.9951
			69.9412		19.9299
			2.06574		95.6018
			6.09279		58.4999
			86.5826		4.63064
			83.8684		197.784
			14.8441		166.762
			54.2474		37.3743
			11.2095		107.901
			2.2222		5.08775
			14.3515		77.9741
			216.91		31.1762
			17.8848		186.297
			148.957		38.0928
			8.64477		112.404
			33.6355		3.37538
			61.0474		2.96694
			7.13366		6.31957
			1.69394		1.00957
			4.19934		3.76835
			1.63891		64.7746
			9.50499		8.01793
			153.634		52.8307
			2.82742		5.622
			50.0051		385.17
			135.403		32.4866
			2.02671		135.593
			24.1906		198.891
			263.032		114.212
			80.4406		20.6541
			47.3548		75.9332
			611.597		25.0965
			68.3806		21.9613
			376.43		92.2287
			88.8957		25.0309
			51.6309		72.3674
			92.2812		42.743
			33.8043		113.356
			94.4895		11.8775
			360.284		146.83
			111.872		43.7911
			516.092		220.246
			315.53		146.778
			174.762		364.112
			1334.77		26.4685
			811.424		7.84964
			589.917		261.021
			573.104		291.099
			553.212		75.4809
			239.611		154.106
			89.394		20.1981
			3.86539		61.6348
			328.635		167.162
			344.205		141.936
			1.98512		32.3984
			4.66359		7.44638
			249.369		56.5544
			10.5858		55.8877
			5.90449		13.5855
			2.18589		600.189
			3.95722		687.868
			11.0437		6.48567
			13.9007		69.8199
			41.4445		0.989786
			4.90856		238.22
			12.3002		263.798
			20.3462		4.12685
			69.3524		21.5096
			118.974		14.2248
			86.8218		5.34527
			1.43821		593.401
			144.133		25.6374
			29.6791		7.25528
			278.804		177.641
			551.046		53.0961
			16.0921		18.4676
			88.7472		23.0428
			282.421		100.569
			506.376		10.7105
			1322.96		47.0197
			381.575		66.9515
			2.38922		32.1179
			3.68884		61.5201
			4.17172		50.5493
			17.4927		177.874
			23.7476		14.5049
			7.62371		337.58
			24.0778		196.577
			50.6702		33.1039
			82.9501		11.1466
			179.172		33.249
			2.66711		34.899
			2.60309		40.9013
			226.765		3.1003
			4.10044		226.934
			545.654		170.495
			40.1626		43.0564
			2.76758		39.7675
			98.4358		0.95047
			4.03502		2.63021
			6.94107		1.75928
			42.8153		14.0821
			53.2696		10.7953
			4.78618		10.4986
			2.08055		172.65
			16.2087		490.089
			54.4253		50.3208
			102.575		108.039
			112.231		124.875
			90.0404		8.73083
			4.11424		68.7605
			67.102		28.2994
			157.037		126.082
			7.30543		71.5419
			19.2252		177.742
			44.9306		1.04006
			14.6936		211.464
			50.2995		409.063
			13.9538		105.72
			1.82942		123.935
			44.3496		16.0398
			1184.61		9.33856
			45.6499		76.0835
			37.8927		7.83871
			13.9215		214.952
			11.5708		125.602
			10.871		26.8809
			566.473		32.7692
			657.769		14.6444
			313.87		20.3073
			331.651		70.7088
			272.119		155.485
			377.663		3.35396
			44.2375		51.6847
			404.252		22.0155
			216.152		144.961
			16.1353		17.6096
			31.6264		8.79187
			50.2861		18.0863
			107.531		113.096
			65.87		55.4796
			4.12983		64.0938
			3.18534		37.028
			299.253		35.0435
			72.4889		32.1049
			22.7206		37.8196
			1.65235		5.42977
			471.487		61.3137
			1.60663		5.66166
			182.469		20.6075
			67.7534		5.58386
			94.335		24.7579
			6.16749		176.96
			305.165		9.65464
			169.378		4.25277
			191.404		125.051
			30.156		29.1582
			19.8442		6.18231
			67.8262		2.12063
			444.338		15.8203
			80.8596		7.665
			52.9822		1.88619
			5.25119		44.5243
			1.85539		43.6455
			12.3835		248.049
			3.641		3.23677
			22.2246		11.1178
			75.4066		24.9696
			223.374		30.528
			723.645		10.8688
			541.723		1.26075
			112.511		76.6947
			12.2278		3.63867
			14.4734		62.816
			14.5442		73.3683
			8.38544		1.03329
			2.46132		48.4183
			255.329		8.70613
			104.473		39.4802
			25.9425		60.2991
			1167.9		38.5063
			468.147		27.644
			95.3059		7.23883
			72.6523		79.2869
			6.40638		49.1601
			5.54234		169.682
			3.19297		31.4867
			87.7493		136.828
			9.21002		46.2167
			68.6761		63.5305
			1257.19		251.705
			42.3696		8.51551
			269.161		3.50441
			84.2127		117.086
			630.051		245.906
			267.747		8.96084
			1.67632		28.2769
			345.745		46.304
			411.717		20.9545
			570.417		471.223
			1753.64		424.283
			164.024		14.0777
			97.0712		333.628
			153.608		8.10622
			9.78447		37.2549
			925.504		185.743
			129.869		607.314
			2.96486		275.818
			323.994		11.2406
			90.5585		1082.61
			7.46254		9.34433
			1.90969		2.3393
			70.3387		10.4127
			45.6945		8.77838
			63.3219		1.76938
			1.97607		18.5674
			6.68252		67.0997
			5.67119		2.57835
			83.1279		51.9335
			413.181		26.2743
			4.85471		10.522
			3.09264		418.114
			33.3515		5.1098
			49.4781		255.811
			6.42253		384.145
			112.016		118.29
			28.9777		21.396
			111.502		505.744
			2.76504		27.1518
			23.2848		123.566
			150.441		37.5629
			1.56683		294.21
			42.6388		828.895
			8.71553		427.556
			881.103		4.93821
			25.3615		15.6027
			98.9453		65.6495
			70.2054		585.111
			36.4093		142.887
			22.3407		47.9717
			24.6419		46.7406
			5.30256		129.723
			8.11602		453.473
			89.5794		158.01
			49.67		521.816
			32.9844		161.529
			12.4836		1.09592
			22.3046		138.225
					8.81768
			807.02		13.9931
			3676.48		361.767
			889.06		70.1746
			56.7801		186.947
			4011.04		1.51972
			176.7		241.832
			322.64		75.5135
			6099.5		279.837
			926.539		16.8702
			693.14		279.435
			3498.98		449.8
			3038.18		79.2173
			789.779		90.2465
			147.4		397.003
			939.781		213.803
			1423.5		193.341
			2075.4		2.8665
			695.819		170.594
			4105.3		6.6812
			21.0585		253.616
			906.221		934.71
			16.2607		344.062
			601.84		1557.52
			562.039		93.0992
			443.88		71.2467
			3178.1		22.9517
			191.401		57.8885
			1246.82		19.5735
			515.821		135.502
			254.1		16.0264
			92.5979		25.1291
			680.122		367.177
			444.139		816.014
			2552.44		370.9
			645.76		1.85106
			1892.92		198.415
			234.461		50.8067
			2820.8		121.538
			176.061		77.2625
			135.297		22.6734
			5.34176		3.96846
			1726.46		148.234
			634.739		594.647
			17.8001		149.568
			259.019		63.5352
			1620.9		105.605
			9361.84		104.204
			6495.4		315.657
			1536.5		4.0611
			844.554		1213.94
			5.86351		46.1479
			1678.1		20.7457
			1275.72		18.6767
			656.938		1.95567
			1071.7		13.8849
			1465.58		205.127
			385.867		1420.94
			702.574		2.99112
			413.52		19.6942
			507.443		2.83258
			39.6817		7.7203
			1667.98		21.7415
			68.0769		111.129
			1835.14		80.1367
			8759.25		8.91045
			2422.92		33.3128
			37.2968		79.6892
			99.5792		20.721
			356.222		12.8832
			609.442		11.335
			485.819		6.72323
			752.935		20.7478
			372.82		9.04678
			1310.62		181.229
			47.5017		5.86503
			479.938		134.254
			978.799		1.26765
			1217.04		1.44213
			388.764		8.68979
			1048.54		24.7525
			1050.78		24.2706
			1765.56		172.951
			213.014		18.6419
			336.759		37.6708
			620.605		105.664
			950.201		174.695
			4127.18		12.6811
			274.997		1107.4
			882.902		391.294
			960.72		176.1
			1326.82		39.4171
					15.1031
			259.905		473.34
			294.15		25.1164
			768.345		620.509
			11.56		51.0043
			11.635		50.3384
			12.8349		16.1772
			1.08998		4.17479
			25.68		66.6988
			12.2751		21.7955
			35.6199		38.5915
			319.12		8.7779
			121.87		47.562
			27.0601		231.852
			3.14997		38.7004
			55.37		351.109
			57.67		48.3521
			19.3		127.202
			46.4651		181.492
			22.0299		14.9519
			88.7051		177.693
			6.625		116.022
			24.1549		412.414
			113.165		450.836
			154.295		1224.44
			797.54		124.492
			30.76		366.351
			971.545		10.278
			1641.96		11.8125
			43.7403		22.5813
			303.66		74.1877
			230.58		71.7278
			684.735		18.6133
			2847.93		123.953
			639.95		243.718
			21.4701		52.287
			393.905		94.8594
			507.5		180.039
			31.2947		237.743
			25.1598		89.544
			65.6305		618.501
			7.01431		4.01905
			5.48078		29.3156
			517.385		27.6904
			518.465		298.723
			1544.73		63.6591
			1006.56		45.1707
			450.03		916.593
			505.51		1069.73
			90.5442		17.9695
			5		1.61917
			113.174		28.3384
			32.6652		167.529
			1378.06		120.986
			450.53		69.8007
			636.075		19.6907
			28.901		23.0623
			62.1141		32.0984
			11.4561		17.7871
			1003.8		1.63654
			129.74		30.5949
			595.85		70.8722
			607.909		237.284
			585.295		1058.33
			9.01517		2.54732
			298.675		40.2602
			654.785		126.135
			66.6997		2.60297
			142.766		276.146
			68.1039		440.589
			674.105		29.1029
			734.726		5.34338
			11.0751		13.977
			73.0035		461.919
			164.051		210.294
			72.1137		252.582
			76.835		1175.33
			2.24089		234.625
			215.939		90.7952
			54.4751		4.68385
			26.0113		12.3916
			251.329		3.95561
			1.83961		67.1401
			29.4959		77.463
			115.195		114.94
			1.81365		256.17
			1.3961		101.804
			260.055		657.12
			70.8886		37.5062
			412.676		223.476
			12.6294		172.49
			20.0845		1.23982
			8.20089		250.688
			4.19514		418.227
			175.025		34.2991
			263.495		207.915
			106.04		22.2456
			766.47		42.8979
			275.75		30.3568
			106.91		4.2929
			133.181		131.643
			4.36375		459.922
			2362.62		679.176
			483.501		164.237
			99.1883		70.9376
			2.52124		440.979
			6.69399		6.82194
			6.92534		52.8534
			20.6742		9.4824
			22.6611		21.3833
			1002.45		16.8165
			247.005		78.2167
			152.59		37.6822
			524.607		30.7864
			123.615		1543.11
			699.922		1174.95
			226.666		79.8367
			199.894		155.826
			624.681		372.168
			1263.45		3.61625
			570.032
			148.27		44.25
			384.846		225.06
			258.748		74.59
			77.5639		36.635
			795.085		34.25
			277.128		4.67998
			692.617		180.445
			21.598		129.23
			18.5368		11.385
			355.523		14.595
			262.822		33.51
			522.014		24.51
			244.309		24.705
			379.385		2.09999
			849.52		5.21003
			2232.68		64.06
			737.109		16.87
			52.1968		51.345
			5.67511		12.725
			535.946		39.0949
			14.6982		121.785
			35.5901		61.595
			99.54		28.895
			337.509		63.73
			422.224		354.52
			1442.73		178.06
			445.334		4.29508
			34.5657		133.055
			86.4942		20.7351
			49.196		373.295
			25.3373		106.245
			31.188		11.4349
			261.051		616.375
			104.984		7.17494
			171.345		283.095
			31.3062		110.125
			4.95794		4.47002
			2.03924		15.555
			22.4311		13.765
			23.4465		3.69002
			2.41995		40.5799
			116.609		4.33009
			18.8164		29.6099
			1.43827		106.575
			9.85054		465.685
			38.1892		872.685
			102.833		78.5502
			10.1835		41.615
			79.4715		14.2201
			223.085		7.97979
			1.95138		16.1602
			27.7162		2.91997
			12.6739		43.8849
			1.91479		13.9102
			423.656		66.72
			10.7967		22.6397
			391.888		353.345
			342.99		633.59
			570.473		66.875
			361.283		14.715
			35.5575		121.31
			7.93228		147.78
			166.498		38
			44.843		506.64
			10.1239		179.755
			114.496		186.5
			189.446		2.20963
			259.935		13.0002
			744.779		56.5849
			182.595		34.3755
			223.847		11.575
			691.956		2.42566
			124.877		118.37
			9.86224		9.53493
			182.762		92.0994
			51.5311		2.35521
			180.494		235.06
			36.7253		5.01523
			43.5343		3.80499
			199.334		62.5153
			86.0798		10.2449
			1.76498		265.885
			706.241		71.2855
			7.25918		155.16
			29.991		7.61951
			313.867		8.8809
			60.8935		32.3441
			377.441		252.34
			17.0295		44.2598
			121.889		128.175
			123.525		68.1406
			256.498		28.1747
			10.9606		145.22
			39.5049		6.78508
			46.5008		59.135
			46.1115		18.2594
			19.637		113.49
			6.69161		5.20995
			18.9769		86.6596
			229.728		122.821
			251.324		38.9451
			282.341		51.4799
			309.095		259.71
			215.304		80.2396
			591.142		47.1299
			15.4414		364.66
			16.7349		185.376
			100.583		45.7194
			171.463		19.4347
			814.938		2.74545
			18.4674		32.9446
			172.17		78.0106
			4.26525		2.83466
			535.561		149.72
			25.7715		40.2502
			108.087		285.765
			36.4121		37.0248
			158.87		12.1953
			3.55366		7.76463
			473.97		3.79992
			18.4185		21.7401
			29.5351		22.7844
			20.077		5.20583
			362.559		514.514
			244.929		13.09
			52.5408		31.4857
			8.00031		40.3642
			231.94		77.0756
			69.9917		29.0102
			5.87307		142.92
			91.0655		268.57
			69.9531		13.3397
			5.36511		18.5199
			3.03435		3.26487
			48.2938		5.9657
			28.4134		19.0145
			7.87789		92.1147
			5.32041		191.525
			22.3634		8.20506
			42.5063		49.1353
			2.12641		47.6643
			20.2657
			56.611		966.625
			30.4035		335.34
			234.138		558.61
			728.314		186.82
			55.7067		51.3751
			7.28836		1820.61
			328.773		1338.14
			290.986		116.195
			180.508		669.495
			201.339		217.48
			11.0194		7.58532
			45.7697		184.355
			28.1848		4.08486
			27.0394		689.92
			13.7958		55.8646
			7.67061		465.43
			6.99242		511.155
			107.235		1577.1
			2.44283		323.905
			17.8869		1895.89
			85.2539		30.075
			77.5853		10.6853
			6.76952		1219.18
			10.0734		233.571
			22.3093		186.794
			21.383		131.44
			18.1014		75.9407
			16.2297		415.559
			4.75436		5.13486
			120.799		58.5704
			93.3648		17.4555
			16.3339		1313.7
			114.453		20.3888
			252.471		5922.86
			12.8597		934.454
			133.565		16.7106
			28.0577		3069.7
			109.234		268.155
			46.0646		10.6798
			37.9029		265.025
			133.578		486.525
			84.0942		1389.41
			314.906		138.395
			608.011		128.79
			154.403		170.285
			250.366		694.017
			18.2049		164.754
			84.9964		681.195
			883.053		4141.85
			17.0895		9291.29
			11.1191		26.7173
			229.536		23.6145
			39.9718		660.829
			108.218		465.31
			87.6842		4176.73
			55.2911		8205.36
			2.87267		198.422
			16.3674		5.09426
			541.343		1710.81
			28.6535		630.909
			261.937		288.244
			44.417		5476.42
			71.4499		16.2598
			382.452		553.838
			260.243		470.783
			462.105		2.15443
			40.5459		932.622
			4.61096		240.805
			163.754		22.0147
			641.984		13.0254
			1.66998		9.05786
			84.6352		21.2938
			130.61		91.2075
			69.8265		5.35373
			170.214		30.9851
			61.1234		62.8003
			98.4836		50.316
			363.461		3.13652
			225.975		145.807
			226.03		4.95191
			39.5966		2.08248
			13.5079		782.258
			1.57934		590.529
			1.11825		31.5745
			46.1542		502.53
			15.319		2670.07
			7.55039		13.1058
			680.563		452.372
			153.538		1476.71
			271.744		653.27
			61.3292		1463.08
			6.04546		347.01
			264.397		191.53
			33.3909		1866.14
			38.4866		13.5238
			193.71		213.633
			87.048		745.053
			417.495		31.6617
			109.701		5.9202
			360.538		39.5632
			78.2169		1121.07
			53.2448		373.89
			26.2806		2.38343
			644.498		14.9271
			179.487		563.844
			646.436		484.858
			447.368		17.1718
			0.997515		469.981
			130.816		247.78
			54.027		470.51
			196.275		2.34818
			12.3803		52.1315
			284.971		15.1685
			14.2153		4.89139
			34.9186		10.69
			13.9162		8.33291
			100.586		36.52
			139.178		9.83175
			77.4085		1327.5
			6.3259		292.264
			197.258		11.3057
			419.408		29.3948
			43.0699		292.171
			8.91549		166.142
			99.9846		1196.95
			28.1902		41.0772
			1.29403		32.0698
			15.0409		39.2598
			935.144		78.7686
			35.6267		2502.93
			10.448		134.426
			1.38532		219.087
			10.6574		168.11
			54.1107		30.6184
			265.26		3.0116
			11.3016		24.7431
			14.0746		128.596
			14.4655		6.29464
			20.3419		75.991
			4.51656		31.3007
			8.39571		16.3495
			14.5518		117.589
			77.086		257.648
			13.4258		98.7824
			483.941		6.45038
			55.3468		72.0756
			142.317		14.3836
			41.8065		112.081
			45.9901		7.17599
			316.679		7.926
			152.497		5.32131
			678.7		5.96214
			33.2775		30.7077
			10.2336		128.15
			56.6395		31.021
			42.8808		3.12026
			92.654		28.6446
			34.7258		56.0507
			12.9928		1185.42
			534.406		1000.95
			13.2798		971.955
			7.04126		22.3416
			96.8136		10.2017
			50.0411		9.80775
			52.0615		47.4541
			83.833		255.719
			465.024		732.506
			602.392		3926.41
			138.19		3016.26
			49.5158		271.399
			233.733		238.81
			43.1371		79.3981
			1.20041		57.1681
			1.75453		5.78917
			6.23004		5.90448
			6.74202		171.563
			3.09693		1932.93
			9.77291		1554.85
			280.228		4.7648
			38.7388		38.8399
			102.098		22.9039
			6.83081		2.0001
			10.6619		2.02732
			16.2118		6.00305
			530.539		10.3397
			272.427		24.2811
			15.0876		73.1916
			28.4489		23.4599
			2.9015		12.0979
			6.81982		44.5297
			82.4267		28.0852
			15.4714		58.3006
			11.1816		36.5846
			33.9576		2.50305
			3.29427		11.1276
			26.9556		25.4197
			37.154		53.3249
			71.0954		30.4072
			300.378		280.632
			1051.68		55.2282
			130.919		10.2219
			47.758		19.7501
			47.5962		24.1127
			15.5279		209.379
			4.50704		13.0608
			4.26785		21.622
			1495.92		6.73741
			76.336		54.4344
			59.0104		34.3262
			59.2974		325.299
			205.074		4.29644
			9.64351		67.2465
			11.3864		14.0546
			77.9748		5.64459
			4.55922		1804.91
			3.55733		3.63824
			54.0704		323.297
			12.8462		117.829
			44.8797		30.4654
			152.05		56.1845
			43.413		334.009
			5.77218		343.741
			65.8813		281.561
			19.8634		28.1554
			29.5249		482.582
			73.4403
			205.405		22.79
			4.21479		8.42
			93.3759		14.095
			109.168		155.11
			140.354		175.94
			6.73637		186.69
			1657.51		108.19
			1.84875		94.52
			18.5993		4.75999
			11.8618		224.125
			1.45821		41.9951
			1.70485		132.04
			89.72		104.9
			15.0516		67.88
			232.559		85.155
			70.7594		17.6
			154.611		92.3199
			2.30374		109.75
			155.286		118.045
			47.0097		283.115
			102.027		71.5399
			9.15838		98.7501
			30.5		58.2198
			27.0418		19.9251
			81.5263		10.5299
			9.29722		208.395
			6.27262		488.08
			1.29717		89.17
			22.7359		521.465
			17.3847		99.91
			21.6298		192.965
			31.1282		429.03
			7.51224		244.755
			2.10279		584.895
			23.2529		51.7847
			3.78431		312.805
			106.036		10.2849
			46.4855		4.0701
			34.6681		3.1846
			23.9554		82.305
			107.229		142.905
			4.39644		314.245
			104.433		157.095
			2.21112		7.65495
			5.46972		110.77
			5.27782		129.195
			3.76854		35.2854
			106.317		518.34
			40.2716		697.381
			3.69936		69.1247
			19.7451		463.96
			13.8207		10.6401
			68.308		5.51963
			188.523		323.335
			147.213		9.5794
			137.144		69.8106
			96.8256		117.08
			12.0964		58.9797
			33.9952		194.065
			55.6922		120.26
			23.9124		147.105
			133.244		321.67
			416.13		718.941
			384.2		459.72
			38.8317		112.345
			22.9662		1365.63
			1.18836		5.11418
			18.1121		117.45
			654.083		5.61494
			10.0045		50.83
			883.968		280.856
			50.8301		254.485
			204.535		116.815
			64.9562		39.4
			78.7805		610.82
			62.6762		229.981
			980.102		134.545
			131.083		316.29
			491.343		527.32
			102.374		43.9699
			16.2383		54.4853
			4.25427		86.5603
			16.9264		356.445
			16.5531		399.535
			67.6214		45.4549
			2.16495		162.279
			63.2512		448.034
			78.2323		374.126
			21.2318		368.185
			3.20577		788.305
			8.77011		48.645
			3.00723		29.5752
			55.6308		100.953
			6.71079		3.2962
			8.85511		23.1203
			53.1394		60.1856
			110.646		8.78408
			535.338		140.135
			32.886		609.465
			122.481		55.1787
			27.7279		26.8263
			17.6146		24.0098
			198.931		175.446
			529.604		648.064
			149.578		60.0104
			123.499		837.91
			3.85302		30.1995
			343.552		563.309
			93.722		1130.53
			24.9333		252.601
			44.7508		143.73
			145.184		315.551
			9.27775		128.139
			1680.91		820.461
			6.27534		623.425
			3.06482		460.621
			2.96279		453.944
			13.6189		89.3803
			14.1577		49.93
			8.37748		322.771
			8.20992		454.89
			548.488		157.418
			74.4965		414.749
			91.6464		1116.44
			224.731		5.92759
			2.43839		702.769
			1.60838		522.245
			6.43128		97.9836
			5.01416		460.671
			2.57573		260.965
			2.705		435.946
			14.7736		128.113
			4.10112		8.97613
			12.2123		100.081
			47.1185		20.0646
			534.673		81.5846
			66.581		150.575
			16.6503		594.532
			40.1501		763.777
			49.6778		60.4328
			87.2541		557.495
			34.416		207.73
			105.724		364.355
			16.401		552.333
			33.2783		221.322
			2.25666		518.578
			27.0667		285.967
			130.547		372.163
			35.4006		249.219
			22.018		113.778
			19.9526		57.622
			9.56748		10.0044
			9.25582		615.913
			4.12061		780.35
			90.7647		84.7827
			54.715		107.707
			442.964		526.732
			15.6857		10.1747
			4.58902		567.84
			41.6097		219.284
			4.87217		91.7316
			14.8338		482.888
			33.0455		20.8649
			20.3057		97.3714
			15.8522		19.9229
			215.986		117.795
			12.6894		23.515
			1.55153		853.1
			62.6094		239.416
			16.3213		329.612
			31.9999		446.208
			11.5558		931.24
			6.38141		158.415
			17.1561		219.689
			106.636		543.381
			14.8412		465.36
			66.3243		694.835
			46.1656		32.9266
			21.0107		458.199
			20.5193		189.683
			38.5305		299.293
			312.794		60.0491
			7.42931		616.301
			64.1586
			527.413		4996.85
			792.138		1913.4
			181.062		1936.3
			61.8692		1868.7
			44.7908		242.75
			5.15123		2231.35
			117.576		4440.5
			1.84696		324.499
			10.7962		5966.55
			16.1585		1046.15
			135.421		2605.8
			19.4138		1128.35
			8.00793		3405.35
			1.46606		815.999
			486.802		756.803
			245.924		4125.4
			4.50863		26.5015
			1.60494		1343.2
			116.618		509.95
			100.938		611.247
			162.556		57.2516
			5.39856		2524.35
			66.1656		2028.45
			944.535		831.65
			2789.41		251.798
			89.512		1117.7
			130.701		14.3982
			46.0475		192.151
			352.016		77.2467
			6.98228		9.14913
					35.7524
			146.865		111.451
			59.595		183.05
			606.565		626.252
			54.315		1113.25
			60.215		240.799
			151.93		1.75107
			330.965		1168.4
			40.985		2864.6
			841.55		9989.5
			251.41		1359.94
			58.0301		3.4535
			43.665		4887.2
			245.605		4029
			138.66		2524.5
			329.25		1916.7
			131.79		194.753
			399.46		1797.5
			56.7749		1176.6
			1172.68		2062.45
			91.2447		816.654
			156.99		1954.4
			118.62
			39.2951
			43.7148
			142
			207.67
			708.235
			350.095
			221.935
			623.43
			6.8648
			55.1251
			8.19511
			40.5199
			28.0501
			2.80504
			20.7694
			6.95065
			354.26
			220.035
			37.9449
			27.5198
			300.33
			8.33488
			88.5902
			430.55
			203.924
			107.335
			14.0192
			263.801
			283.69
			298.12
			2.19501
			1.83487
			25.8547
			170.42
			210.964
			601.451
			404.3
			69.4803
			35.8551
			59.6949
			11.405
			13.4996
			26.3906
			334.44
			454.44
			225.511
			147.77
			187.27
			348.85
			9.23016
			273.205
			2786.11
			249.19
			280.425
			82.3649
			591.495
			255.92
			1759.08
			238.49
			150.985
			880.28
			3866.03
			1060.32
			3393.77
			4841.51
			2264.99
			1908.71
			2882.4
			16.8503
			641.256
			958.775
			1331.02
			73.2965
			7.08818
			15.1654
			1.52029
			2.14481
			32.4652
			3.52087
			53.1797
			31.5295
			5.9994
			80.6255
			2211.95
			8.03461
			197.967
			1.2914
			621.369
			35.9178
			2167.39
			502.629
			69.0445
			2230.56
			3772.94
			321.135
			537.124
			14.612
			28.5261
			1564.7
			1429.89
			58.5825
			66.3337
			133.701
			30.8991
			2.29996
			1314.17
			284.364
			18.5669
			227.673
			1.84004
			181.763
			17.8537
			47.0595
			16.3263
			260.196
			85.3851
			803.312
			2278.85
			806.673
			5.24627
			1583.96
			289.533
			540.572
			225.999
			947.495
			194.166
			45.12
			367.699
			56.5991
			16.0461
			307.624
			6.76982
			681.592
			2868.49
			1016.21
			330.095
			1449.13
			348.685
			107.264
			5.32476
			16.8685
			48.5172
			2431.98
			1915.51
			384.69
			12.7791
			219.157
			736.117
			126.939
			159.701
			1834.61
			43.1273
			6.53237
			221.756
			1.74257
			6.86292
			1.48403
			20.4291
			9.12588
			9.52678
			2.40921
			70.3134
			12.7099
			11.2581
			37.6691
			84.9232
			47.0157
			68.5943
			15.7645
			9.79072
			22.8011
			5.47304
			12.721
			1588.29
			337.445
			22.7477
			1376.81
			5.28071
			30.3774
			5.80925
			28.5051
			1730.66
			66.9377
			2.13688
			11.8697
			50.3698
			523.553
			41.4775
			602.693
			1812.97
			1271.59
			42.3002
			108.845
			30.8119
			2156.11
			284.782
			1678.77
			744.893
			19.8766
			1.31343
			316.04
			68.2069
			852.608
			478.158
			338.234
			359.629
			242.289
			5.58959
			65.4914
			8.16359
			53.114
			20.7458
			1.76227
			17.4002
			1880.1
			1404.77
			54.1987
			23.9683
			36.5986
			23.8824
			21.7719
			2054.35
			14.488
			9.442
			17.5559
			6.0961
			17.5167
			99.4811
			431.708
			718.107
			9.04533
			2.60715
			113.33
			317.46
			40.7943
			72.6917
			348.994
			21.0677
			52.9114
			63.0323
			2318.24
			205.006
			1827.28
			5209.62
			335.502
			2.72076
			145.058
			1322.6
			581.888
			161.344
			3915.54
			2.27542
			42.4238
			148.251
			134.92
			296.631
			12.8115
			73.5106
			37.2485
			2.90624
			65.6188
			32.3345
			148.17
			3.08091
			10.7637
			102.496
			226.709
			31.0355
			2.24404
			21.2904
			152.051
			3110.69
			431.865
			5.05877
			27.985
			283.975
			68.925
			64.98
			214.775
			121.495
			186.39
			598.68
			80.075
			14.13
			32.4449
			1928.86
			152.67
			147.56
			111.955
			320.295
			65.2851
			28.0548
			344.935
			104.655
			210.455
			140.405
			301.54
			113.08
			245.17
			138.55
			60.8399
			63.6549
			12.6153
			83.285
			86.95
			207.335
			18.1099
			167.84
			99.5549
			125.885
			512.44
			61.6198
			145.16
			264.566
			70.4741
			892.615
			344.59
			68.0354
			70.6198
			163.3
			17.5048
			49.1297
			212.146
			163.405
			224.665
			177.59
			231.73
			27.475
			62.73
			210.34
			187.579
			191.6
			569.576
			470.215
			37.6204
			370.519
			188.271
			10.2547
			68.6197
			22.4656
			306.294
			38.7752
			39.3747
			187.991
			82.5099
			22.9252
			527.959
			82.065
			165.76
			422.445
			309.395
			407.235
			223.664
			13.4907
			125.17
			400.519
			288.321
			87.8107
			65.2952
			97.6392
			481.105
			63.3649
			35.4156
			333.08
			49.7697
			44.6143
			39.4056
			210.565
			79.9857
			77.174
			355.775
			48.5001
			172.167
			628.064
			268.746
			47.6549
			113.359
			41.3105
			162
			15.2456
			28.2751
			426.054
			277.16
			295.191
			204.406
			100.139
			222.715
			15.5249
			81.3287
			261.481
			160.38
			260.295
			396.99
			69.7986
			16.9553
			342.45
			1150.51
			435.2
			16.729
			17.7304
			11.5407
			125.79
			43.1442
			105.451
			467.989
			52.7363
[truncated: 601 more rows]

## Sheet: HSP
HSP interburst interval			Events
All patches data pooled			11.215
			5.16
			3.565
			13.6
			9.045
			27.7
			10.79
			19.21
			12.78
			8.565
			18.605
			44.21
			15.6
			7.06999
			3.515
			6.615
			8.44001
			6.60499
			6.23001
			12.095
			14.905
			25.92
			19.285
			46.525
			28.385
			26.055
			20.75
			83.97
			29.52
			35.3
			36
			57.03
			12.14
			11.7
			8.50997
			13.2701
			2.96495
			39.285
			3.26001
			4.50501
			14.875
			1.71998
			27.6
			20.085
			9.37
			8.07002
			6.28002
			4.245
			2.54999
			15.365
			5.00497
			51.67
			2.96003
			31.255
			40.535
			14.755
			21.2701
			82.725
			43.96
			58.205
			39.085
			33.38
			66.545
			10.355
			42.545
			7.87506
			13.9499
			23.95
			22.3001
			44.5849
			70.3701
			26.93
			62.5949
			10.6151
			23.565
			16.44
			81.35
			69.98
			8.88501
			6.34512
			4.95
			53.0648
			52.5652
			2.1298
			65.3102
			76.6749
			7.43006
			52.3149
			77.7751
			59.145
			5.90015
			9.27993
			31.7
			12.2899
			29.535
			20.8301
			120.7
			15.8901
			13.1849
			13.4299
			15.8651
			4.89996
			6.94499
			18.2001
			2.3049
			5.79016
			18.5298
			26.0852
			53.9348
			61.2601
			123.75
			9.79021
			36.6898
			21.3451
			29.45
			12.17
			25.91
			13.4948
			10.7301
			12.375
			4.31999
			2.45504
			33.0949
			79.96
			29.065
			21.4601
			16.1501
			11.8349
			22.1949
			14.2401
			18.685
			17.2499
			38.6201
			20.455
			35.1099
			127.72
			1.67986
			13.8499
			5.28493
			25.3301
			32.5202
			24.22
			11.3201
			63.9299
			68.0401
			6.65001
			70.17
			2.18503
			9.0398
			14.865
			1.45
			55.9802
			81.4896
			19.0603
			22.7148
			3.31004
			12.1649
			35.3999
			1.44529
			24.5948
			1.66034
			22.7348
			5.54512
			27.7247
			10.6904
			14.3648
			4.07516
			19.3899
			3.32015
			3.94979
			2.7648
			4.025
			29.3904
			31.2297
			2.10035
			10.3699
			52.585
			19.2599
			6.20497
			48.7703
			42.8947
			2.5153
			14.8547
			64.0152
			2.8699
			6.7151
			22.26
			99.2247
			13.3502
			7.06012
			8.09483
			17.9653
			15.4946
			6.19012
			25.2703
			6.79484
			66.7849
			84.1199
			19.82
			14.6703
			11.3697
			32.6151
			22.5948
			12.9601
			19.8203
			20.2546
			5.17019
			14.7901
			3.63992
			4.36501
			16.225
			27.6998
			13.7051
			28.4103
			20.065
			53.6746
			6.34014
			6.06022
			11.0647
			10.1104
			49.2697
			20.7602
			8.69496
			9.23472
			55.3453
			2.68973
			5.27518
			48.2551
			47.22
			62.955
			12.6449
			55.8002
			16.28
			6.64461
			13.4752
			5.63995
			125.04
			20.0049
			54.7349
			7.30533
			23.0196
			11.7004
			18.9697
			37.8954
			22.975
			14.9296
			2.37526
			7.05491
			14.8502
			15.9201
			8.40966
			126.755
			70.5802
			2.20999
			34.9849
			14.2951
			67.2449
			39.0751
			3.44986
			24.1003
			29.3848
			1.64995
			32.875
			62.4549
			5.28031
			49.1347
			31.9851
			12.4701
			2.30515
			17.5749
			42.16
			57.2798
			18.1849
			1.93514
			4.01514
			29.6401
			51.1949
			21.3648
			20.1201
			63.5603
			18.8901
			58.3444
			11.0806
			34.7297
			2.76481
			12.3304
			39.7497
			86.8997
			52.1555
			44.4299
			30.6946
			59.0151
			7.26525
			110.77
			6.42011
			34.7948
			48.8698
			14.8551
			43.4
			4.69016
			7.10501
			6.81546
			52.9042
			4.32527
			32.2148
			10.3803
			2.55471
			27.9752
			95.12
			15.5555
			55.8701
			54.4749
			55.5799
			88.3197
			6.27037
			3.94511
			27.5149
			34.4101
			16.2597
			8.72506
			33.8649
			54.315
			89.5897
			9.00497
			6.92085
			12.3798
			13.0751
			31.4643
			2.82005
			7.55068
			51.7595
			11.5302
			53.5653
			87.7744
			42.07
			20.0001
			14.9505
			8.26022
			19.4897
			4.55025
			86.345
			6.30412
			119.885
			18.2101
			44.67
			64.385
			65.7097
			5.99029
			22.6901
			46.7197
			48.3801
			95.3951
			21.1549
			22.3201
			37.395
			16.2749
			49.3905
			46.5499
			105.035
			12.2649
			18.3349
			178.02
			42.9857
			19.1891
			1.59011
			35.7551
			32.8248
			49.9308
			50.4843
			5.69072
			30.2898
			19.1746
			21.1205
			102.42
			39.1048
			83.42
			39.1644
			6.7348
			33.9107
			32.425
			5.46477
			7.88486
			41.6553
			7.61031
			6.82997
			58.1692
			31.4406
			16.9943
			17.5705
			38.1799
			70.935
			15.9299
			5.92489
			5.54573
			21.9742
			61.8501
			25.1153
			17.3104
			70.7544
			31.0701
			93.8299
			7.87979
			43.3758
			40.8451
			52.6194
			16.0251
			4.98475
			16.2057
			20.6951
			2.01498
			8.63425
			3.3401
			3.37559
			20.5896
			44.7903
			62.3403
			138.949
			35.6002
			38.5299
			73.2499
			117.95
			30.2904
			18.9544
			5.04529
			5.35458
			12.3208
			14.1699
			3.97461
			5.67021
			1.6
			14.2896
			35.3951
			29.6998
			15.8654
			40.4348
			3.83058
			27.2749
			32.5449
			12.6451
			6.15
			20.0944
			35.7308
			11.8992
			53.995
			12.4956
			21.4303
			30.6443
			11.6355
			47.3751
			18.5446
			12.4196
			27.1755
			14.8903
			6.63498
			10.2994
			6.19511
			2.1803
			13.8844
			9.60512
			3.94064
			1.95427
			13.9506
			2.5848
			44.7249
			3.24029
			25.7596
			1.65014
			1.44465
			13.0102
			4.63021
			3.56023
			3.24455
			4.33502
			3.76497
			1.68995
			50.9902
			20.4254
			13.2495
			8.285
			2.42535
			5.55957
			3.50029
			1.87016
			11.2696
			12.0806
			5.2647
			5.04463
			22.8305
			2.74985
			14.8949
			59.6955
			41.3893
			5.88045
			14.0202
			32.4895
			5.95053
			31.1401
			26.6796
			44.3946
			30.2352
			16.4256
			2.44923
			188.391
			23.0844
			8.46511
			27.6801
			69.5701
			63.0351
			14.4444
			4.73542
			19.9495
			3.78566
			18.1595
			41.76
			26.8801
			84.4399
			31.5199
			14.6607
			16.3646
			18.3749
			7.55029
			46.3002
			2.11002
			34.5202
			78.6996
			10.6245
			100.916
			2.08476
			20.6703
			31.7791
			59.6006
			97.9998
			14.4142
			57.4403
			26.3608
			172.45
			3.59508
			57.44
			111.615
			19.6457
			7.15893
			47.2002
			15.2906
			11.74
			165.599
			18.5812
			53.7792
			7.52556
			35.1951
			21.6786
			49.4449
			22.8462
			69.044
			52.5053
			18.9499
			34.241
			3.429
			23.7162
			9.75469
			32.2005
			58.1794
			49.7992
			50.9359
			39.9955
			48.6332
			11.2015
			17.389
			21.1303
			6.7605
			5.00895
			15.0802
			17.6005
			2.95426
			27.5267
			26.3249
			11.2247
			38.6187
			90.4202
			67.2307
			54.1704
			7.40047
			76.8643
			16.0601
			94.8846
			1.44945
			20.9566
			39.1543
			35.3399
			30.9299
			7.65019
			6.08483
			3.37935
			37.0813
			30.9094
			30.8641
			8.60994
			18.2752
			32.501
			3.26028
			11.8437
			63.0805
			6.78471
			17.916
			13.8695
			40.7906
			130.064
			3.62021
			21.5255
			68.9355
			10.5037
			16.5804
			118.805
			2.02436
			3.97126
			7.55521
			128.814
			65.2651
			6.96967
			6.05537
			39.481
			222.679
			2.39089
			57.7752
			7.53453
			11.3689
			59.8513
			30.3849
			14.7338
			12.8904
			5.65125
			37.7242
			21.4045
			28.9999
			7.99975
			109.24
			2.75605
			10.8088
			57.3514
			1.84428
			5.08554
			14.7302
			170.599
			112.221
			39.1258
			1.85883
			29.4413
			16.6585
			3.99014
			48.7301
			38.915
			21.5044
			27.6305
			21.8508
			24.3404
			164.24
			132.07
			8.57924
			1.5406
			7.57007
			19.8253
			8.48504
			11.53
			24.2746
			47.459
			11.541
			7.04962
			58.0355
			107.874
			53.9142
			19.0508
			161.095
			10.1048
			33.1247
			76.6857
			13.1792
			10.2003
			4.87003
			69.1303
			18.0648
			8.905
			3.18561
			21.1487
			46.2066
			26.9489
			8.70992
			6.11075
			2.04424
			23.4756
			23.599
			37.5748
			23.3755
			2.41474
			25.7452
			53.8402
			38.575
			47.6004
			11.445
			21.61
			9
			43.275
			0.724996
			42.45
			79.105
			18.395
			6.165
			46.33
			37.63
			7.92998
			8.28999
			49.53
			41.42
			8.12
			114.64
			61.94
			48.95
			48.12
			35.16
			12.255
			11.115
			0.939991
			12.135
			34.72
			14.305
			1.17996
			2.725
			25.615
			7.40498
			17.765
			3.46
			106.07
			3.61501
			35.25
			2.84497
			34.35
			44.445
			2.91495
			9.56505
			21.96
			1.32992
			41.0301
			1.39994
			4.08008
			48.41
			14.665
			4.22494
			24.46
			57.64
			44.82
			13.8249
			30.5899
			20.385
			1.14003
			10.085
			35.4149
			46.7851
			17.4299
			17.025
			57.265
			56.7851
			138.525
			19.14
			28.405
			30.105
			44.56
			2.55504
			1.55993
			3.24999
			12.45
			35.4251
			114.805
			6.03001
			33.9948
			3.45994
			116.535
			56.0101
			30.63
			5.08995
			1.31002
			89.835
			206.8
			47.13
			24.81
			21.02
			43.0001
			15.7101
			48.23
			14.6798
			50.4052
			225.775
			41.865
			57.705
			59.2099
			26.725
			24.705
			44.5002
			18.0699
			41.9049
			111.1
			61.14
			17.345
			4.60481
			61.8701
			43.145
			117.275
			47.9551
			5.81989
			22.8453
			25.7049
			32.725
			12.6849
			33.79
			2.3899
			3.07502
			16.4
			20.9851
			26.8703
			11.7848
			48.6048
			4.1704
			10.72
			14.0046
			22.685
			3.03012
			85.6102
			32.1249
			24.8999
			17.5102
			5.03007
			68.0347
			11.935
			34.1198
			5.78041
			8.1397
			79.9553
			13.3099
			8.10989
			5.43492
			61.35
			36.4153
			147.525
			103.16
			10.7448
			10.5202
			52.7801
			23.7548
			53.92
			2.77511
			65.405
			109.945
			86.7202
			6.82986
			31.1547
			40.585
			21.4202
			97.2151
			4.965
			4.07999
			17.995
			49.58
			192.185
			115.47
			22.3151
			28.4998
			5.79002
			38.2402
			9.04488
			108.915
			4.21999
			11.7999
			39.9751
			123.735
			50.6802
			21.8949
			49.0349
			54.4501
			70.6549
			25.3049
			77.5353
			199.045
			1.52977
			76.9801
			2.55004
			56.0548
			88.6602
			21.8848
			8.83514
			112.28
			0.870063
			21.2447
			24.6054
			16.9548
			5.76014
			15.49
			6.88986
			21.665
			46.6351
			35.6651
			15.8844
			112.885
			44.5897
			13.1552
			65.5845
			11.29
			9.03514
			131.65
			24.3501
			59.4354
			38.6951
			48.4647
			0.85009
			1.82458
			90.9
			16.0099
			13.7607
			8.46983
			73.58
			30.695
			60.4595
			36.2656
			11.8194
			153.341
			41.1696
			43.3795
			66.1259
			28.575
			45.8798
			70.6596
			52.5397
			14.2599
			78.0056
			9.90009
			171.05
			112.02
			34.6503
			67.9044
			54.3207
			58.4997
			73.9204
			40.9549
			10.8648
			8.67941
			27.1658
			5.53457
			27.57
			65.2203
			36.5448
			42.1647
			3.98044
			4.81993
			2.92038
			9.92433
			19.1197
			8.35071
			9.20449
			21.0501
			3.8554
			3.69999
			4.93933
			30.3505
			182.74
			41.8049
			68.2857
			1.85974
			90.3401
			37.2846
			104.486
			29.3597
			80.005
			68.9145
			28.3657
			40.2602
			58.3742
			41.8102
			2.08037
			100.85
			55.3449
			58.3854
			34.4995
			1.84527
			13.4501
			153.655
			75.4552
			69.2798
			62.0251
			55.1004
			193.175
			16.6046
			33.7405
			2.52984
			4.95984
			102.355
			76.1798
			11.2552
			42.2155
			41.97
			20.5048
			28.525
			163.07
			33.5401
			112.585
			130.371
			54.8598
			127.759
			39.4656
			6.58961
			3.6355
			57.1696
			113.74
			52.4999
			8.06981
			137.456
			163.144
			117.705
			12.2207
			168.205
			121.065
			123.325
			192.6
			152.975
			212.049
			31.7455
			53.725
			4.89978
			17.1804
			5.20948
			35.0052
			8.93971
			3.66009
			24.7251
			21.1697
			36.9749
			20.2402
			35.1303
			26.1205
			55.7291
			17.1457
			179.455
			5.35501
			49.9451
			8.02932
			5.01487
			37.7807
			131.099
			31.5156
			71.211
			125.1
			83
			6.47924
			23.1108
			17.1152
			63.919
			116.224
			98.8115
			163.224
			31.8003
			344.216
			11.2496
			15.3241
			5.75981
			27.8206
			9.47418
			97.536
			72.6989
			27.5616
			7.96483
			34.0787
			36.8748
			20.4961
			110.66
			86.0093
			51.8251
			35.3062
			42.379
			6.00053
			33.1492
			26.8561
			20.9704
			6.79375
			34.4598
			21.4363
			103.989
			45.2797
			19.2248
			41.6607
			61.8743
			79.6411
			9.75407
			2.97654
			59.8486
			4.80132
			131.415
			108.614
			17.3852
			63.8346
			17.0506
			67.8691
			85.7905
			38.3504
			39.8204
			3.17885
			2.24151
			20.6946
			244.7
			58.47
			21.3402
			13.0636
			6.75019
			136.586
			66.2942
			37.7214
			2.89871
			87.1108
			70.994
			43.8957
			24.545
			1.73996
			11.7592
			15.7805
			37.0251
			89.0357
			56.5404
			19.6344
			0.899825
			4.75935
			74.5509
			102.195
			14.4383
			48.0956
			78.8305
			27.3739
			6.3808
			38.2198
			2.9194
			15.5512
			8.79906
			41.3859
			134.849
			63.2803
			10.0408
			150.519
			12.8762
			81.5032
			61.7961
			39.8553
			4.35395
			11.941
			115.775
			66.0501
			40.7651
			122.269
			18.4255
			32.2895
			76.0458
			59.4358
			35.8185
			41.9153
			79.0703
			162.265
			84.8358
			23.1154
			36.019
			79.9648
			11.4006
			104.025
			30.874
			13.77
			16.4101
			3.32977
			23.3208
			17.0307
			41.3451
			121.188
			31.0065
			17.5652
			32.8587
			10.3957
			31.3898
			79.5399
			15.42
			45.2997
			77.3199
			33.4861
			134.9
			35.929
			23.3949
			6.90575
			53.0345
			18.4852
			13.7649
			9.70465
			82.2001
			7.34066
			35.004
			14.9567
			27.0086
			219.751
			4.24001
			64.1392
			15.2948
			73.6807
			24.0548
			3.94435
			6.01572
			73.0454
			56.0291
			54.076
			5.64918
			17.7207
			93.5556
			47.5543
			44.9051
			6.49901
			57.4107
			53.7546
			41.6453
			33.9859
			10.535
			54.6443
			63.5595
			258.105
			75.3153
			4.48454
			24.5002
			259.466
			28.5297
			0.840157
			77.0145
			31.8358
			2.36004
			37.9354
			237.15
			7.61457
			1.04033
			15.5404
			37.7648
			113.065
			31.9339
			91.2754
			51.0697
			132.866
			20.0387
			56.0465
			6.90519
			41.4646
			11.0903
			5.71356
			8.30489
			7.61093
			31.9898
			4.1899
			58.2844
			17.3512
			40.2548
			6.40983
			2.05474
			35.6101
			10.3908
			11.5151
			46.0749
			23.2397
			54.8296
			17.715
			18.5541
			0.8107
			58.8651
			13.0156
			63.7036
			18.6965
			1.65889
			152.68
			54.7558
			3.33554
			31.8585
			22.081
			7.52544
			9.39025
			6.30841
			62.8665
			124.559
			37.1853
			50.0393
			11.3003
			1.25023
			44.2852
			160.549
			61.7911
			6.23964
			84.7702
			35.4144
			2.57077
			78.7494
			83.6449
			23.9544
			42.8252
			49.1544
			89.6304
			55.1245
			2.86605
			79.4202
			74.3054
			65.9096
			23.2242
			39.1547
			34.4203
			10.5662
			5.01443
			41.2253
			33.4237
			62.9267
			15.8796
			10.4047
			65.6357
			22.5991
			44.2645
			22.9647
			19.8108
			64.9603
			50.0546
			18.6694
			23.0954
			24.0604
			109.524
			13.9002
			52.4308
			122.824
			13.8765
			1.53488
			31.0096
			26.3244
			29.9254
			26.9746
			10.1514
			1.54452
			20.7044
			152.856
			33.7343
			14.5008
			6.57513
			8.42892
			20.7111
			42.7547
			1.98382
			7.29096
			23.9603
			78.2453
			272.924
			25.4703
			49.824
			34.4404
			106.01
			8.61978
			3.46135
			90.2589
			16.8849
			47.6263
			51.9543
			93.9645
			1.53634
			80.1985
			75.8807
			29.4697
			54.2594
			2.04496
			84.8202
			44.7953
			19.6558
			64.7691
			48.4852
			6.985
			3.71572
			3.08376
			13.4953
			5.64004
			42.8512
			7.60962
			21.4534
			38.4377
			178.203
			23.0389
			43.9833
			85.6164
			27.9423
			82.6132
			35.1164
			10.0729
			67.8424
			23.0109
			37.8422
			4.64071
			52.1757
			76.0039
			28.6404
			42.3495
			95.9327
			130.209
			68.5088
			87.2226
			10.1365
			99.426
			15.9145
			2.95689
			4.65026
			11.7749
			75.7826
			15.5213
			98.8462
			19.7796
			10.1748
			0.904026
			64.9595
			21.7308
			32.2485
			202.428
			1.31922
			89.1144
			20.0065
			94.3385
			42.9859
			66.2851
			6.08878
			33.9256
			37.742
			198.733
			48.6518
			81.0037
			18.5904
			11.1564
			10.805
			141.448
			1.62437
			25.4147
			31.6313
			7.19145
			21.952
			1.63565
			14.7897
			59.0099
			88.3499
			13.9604
			12.4628
			146.088
			5.1939
			15.7578
			48.6738
			11.9793
			70.5099
			4.92953
			7.92549
			36.9057
			128.7
			24.2845
			28.6463
			15.1255
			56.9346
			382.71
			228.591
			28.282
			8.37718
			92.3962
			48.8074
			23.7503
			61.3026
			332.262
			33.9996
			60.5217
			54.7797
			20.8749
			48.7666
			218.409
			5.87888
			49.3872
			46.2757
			34.4268
			5.09609
			101.699
			2.86644
			15.3519
			121.727
			120.267
			31.8489
			9.43194
			16.7197
			242.003
			29.0023
			72.4574
			60.2983
			39.8518
			18.6112
			50.5455
			24.2941
			40.7591
			127.196
			29.4815
			112.222
			135.971
			18.5456
			142.384
			83.9547
			29.1195
			2.50595
			85.2114
			80.3788
			16.7862
			29.2079
			416.164
			48.4711
			47.8546
			22.0412
			59.8376
			86.9629
			39.1968
			52.701
			126.254
			135.793
			93.7049
			57.7738
			41.0694
			21.3809
			4.05012
			107.692
			38.8011
			6.8099
			13.6063
			12.9398
			25.951
			36.6232
			24.5599
			70.619
			48.4417
			9.40613
			106.227
			13.7145
			237.472
			5.06605
			66.9604
			8.0645
			99.4255
			17.307
			55.8259
			37.6269
			3.68003
			1.11231
			29.5827
			10.0002
			107.724
			14.0552
			17.5309
			43.3248
			29.1021
			96.4403
			18.9362
			37.326
			107.828
			80.3095
			37.4283
			51.5838
			137.53
			8.57094
			9.12933
			23.1082
			197.889
			152.657
			1.44395
			56.7918
			25.9896
			54.41
			46.7585
			33.6944
			80.9786
			52.3127
			6.62997
			31.0964
			110.275
			83.8431
			24.2517
			7.62648
			20.5615
			82.741
			197.062
			120.799
			4.85091
			48.9261
			9.44953
			95.7651
			15.2548
			50.735
			14.374
			18.9656
			3.73557
			7.40401
			1.06344
			2.57489
			1.48512
			0.890154
			20.7218
			15.1335
			0.750857
			7.58014
			5.61843
			24.6673
			30.8496
			20.0498
			1.79261
			115.231
			38.8118
			27.9544
			15.9566
			49.5222
			14.4508
			80.9818
			5.17694
			39.4183
			2.78323
			9.77654
			15.1904
			6.17483
			11.8953
			44.864
			39.1599
			40.0155
			52.4578
			65.6356
			234.555
			19.4091
			190.441
			19.3716
			26.3696
			5.96492
			19.9276
			34.0968
			67.2142
			67.1046
			84.8457
			83.8504
			9.17353
			40.1413
			96.5194
			31.5546
			22.9219
			48.673
			51.8128
			27.9317
			12.6163
			85.3922
			20.7044
			56.8331
			53.3553
			0.990211
			4.85996
			20.3742
			57.3219
			32.3637
			7.89521
			23.8207
			30.0239
			44.5924
			29.8087
			101.44
			126.065
			83.8356
			111.662
			10.5358
			34.0226
			76.3585
			343.63
			4.69534
			181.303
			60.3507
			63.7343
			43.4849
			30.4161
			59.3537
			2.7268
			16.9935
			83.666
			41.6857
			26.4417
			60.6272
			101.3
			72.7346
			30.3777
			7.47987
			194.893
			17.4647
			126.6
			50.8517
			0.849921
			59.2902
			4.52476
			31.6795
			133.548
			136.55
			29.5485
			117.364
			56.0593
			72.1349
			86.2599
			134.735
			20.5262
			37.463
			39.2751
			5.9243
			22.9018
			32.0828
			4.56259
			8.65749
			117.466
			6.08402
			16.0543
			60.556
			30.6563
			31.434
			154.206
			8.91113
			39.8014
			22.9878
			21.7533
			16.8553
			21.3997
			66.0616
			12.2502
			218.97
			15.1475
			201.693
			4.17776
			7.48129
			11.4995
			1.1135
			45.4497
			2.96241
			19.0802
			21.2851
			9.36844
			56.7689
			63.3498
			248.043
			18.4184
			54.552
			3.74759
			72.732
			42.0875
			21.9535
			46.5838
			3.965
			1.59
			86.525
			30.025
			203.705
			56.64
			2.98501
			2.28999
			43.62
			105.04
			110.825
			14.185
			22.875
			101.87
			28.78
			101.805
			48.46
			5.95507
			28.435
			7.39492
			2.91006
			5.82492
			54.4401
			18.5999
			5.385
			8.49007
			6.96491
			57.935
			1.53997
			11.475
			17.53
			4.33007
			5.82492
			99.695
			7.06006
			13.09
			52.885
			2.77006
			58.86
			78.38
			3.84502
			81.0799
			41.61
			6.94499
			63.9601
			20.45
			10.3099
			110.93
			20.805
			7.47492
			9.19021
			13.7349
			2.99005
			64.8449
			36.4201
			12.0199
			47.5801
			42.615
			13.975
			9.32507
			11.3851
			108.87
			1.17997
			36.9651
			15.65
			9.33989
			128.075
			3.58492
			10.0451
			4.85006
			16.1749
			11.4349
			128.26
			105.64
			44.455
			97.4601
			81.1998
			69.9251
			5.50503
			3.71998
			21.9049
			71.6751
			33.3251
			19.6549
			2.31501
			48.5401
			5.14991
			32.7499
			37.8152
			13.7448
			10.3002
			22.91
			46.025
			4.10996
			44.745
			1.77003
			46.6348
			135.735
			16.4601
			100.88
			17.3749
			20.0502
			208.975
			64.15
			24.64
			9.45988
			130.36
			85.7148
			19.195
			6.7202
			11.7148
			58.6202
			8.17977
			35.3002
			29.8001
			2.09489
			1.56501
			18.0549
			25.9201
			87.8849
			112.13
			42.7852
			27.045
			72.015
			46.1401
			1.05008
			52.9448
			6.3651
			62.5347
			84.6604
			64.6799
			51.6648
			142.435
			13.2801
			60.6097
			25.9852
			4.95507
			52.8547
			39.1902
			72.0148
			21.3253
			2.15467
			69.0952
			50.6852
			5.55977
			4.00525
			53.5895
			14.6801
			65.5701
			43.7052
			81.7596
			30.785
			10.1951
			105.91
			104.965
			177.685
			3.84527
			4.55995
			13.2897
			10.6101
			78.6
			70.8352
			385.78
			127.37
			49.37
			110.975
			39.5346
			7.96028
			51.5949
			83.5848
			5.87508
			218.99
			198.385
			10.7707
			157.87
			107.93
			90.3048
			76.1051
			34.1648
			40.3657
			8.11988
			4.93429
			16.0604
			74.5603
			55.0302
			189.924
			69.0651
			17.8606
			36.7346
			50.1799
			165.54
			6.05048
			20.2552
			23.7
			145.24
			27.2142
			15.2101
			20.2306
			124.245
			8.08969
			79.3252
			62.2343
			96.3252
			120.69
			44.1348
			27.8797
			19.21
			52.5199
			243.71
			34.2802
			36.0803
			10.385
			59.3292
			15.23
			1.71063
			248.245
			26.7897
			49.5057
			54.4395
			3.53985
			15.2006
			36.1401
			32.8648
			61.5299
			4.18487
			60.9399
			59.0396
			65.8701
			70.085
			20.6702
			76.5202
			129.22
			58.9298
			130.885
			3.42078
			9.4843
			38.8301
			14.3599
			9.12583
			10.5247
			55.2545
			3.17071
			1.55942
			2.60006
			7.61041
			3.72494
			60.725
			4.74014
			20.3702
			65.4746
			1.49504
			9.37515
			29.35
			154.72
			4.49041
			84.1602
[truncated: 1,477 more rows]

## Sheet: LSP low ACh
LSP low [ACh interburst interval			Small events		Large Events
All patches data pooled			4392.47		4904.66
			15.64		193.385
			14.44		4446.93
			4353.39		19.31
			3169.14		35.46
			48.64		823.885
			985.35		9.01033
			230.305		2795.18
			3144.61		384.81
			4999.98		997.27
			521.455		186.1
			2376.51		89.985
			55.2751		23.965
			1971.8		17.785
			3193.11		141.015
			9463.41		398.495
			438.784		2.36008
			2499.93		123.795
			1054.34		25.17
			6.25992		7.21001
			537.585		3.95494
			5150.65		20.935
			3772.93		255.665
			5315.28		3.31997
			18.2151		778.795
			2330.72		105.015
			1872.34		100.795
			2439.07		79.1151
			6356.21		228.77
			414.852		27.0699
			3640.45		96.1601
			2087.91		30.55
			446		88.2099
			4510.42		185.285
			2543.23		2.84503
			3397.51		86.5701
			2291.47		110.81
			2067.57		29.395
			1.48321		103.01
			207.675		2.40489
			748.36		125.81
			212.286		79.06
			36.0805		88.375
			41.0681		90.13
			10.6316		246.99
			869.185		9.05021
			395.695		636.31
			82.4092		346.155
			39.3826		37.4453
			234.908		166.59
			88.0597		33.2751
			214.994		2232.6
			509.786		162.575
			18.3388		8.80982
			35.8476		399.101
			670.636		8.0444
			12.2759		172.34
			167.27		29.2344
			985.567		21.6601
			43.2289		70.5707
			121.105		97.5045
			289.325		156.185
			841.549		688.651
			4.32759		106.42
			267.304		14.6345
			810.03		23.1154
			46.9956		39.2195
			420.518		261.525
			282.212		36.1757
			17.7691		132.009
			12.244		1.82506
			43.2994		98.0102
			155.964		27.4254
			321.451		31.065
			13.1468		12.7648
			415.405		712.305
			3.46772		488.395
			29.6427		12.1001
			305.464		7.54478
			464.52		15.6749
			84.4724		1.31457
			315.645		16.9908
			74.4288		160.8
			93.9901		12.1601
			161.089		9.41432
			158.456		316.475
			37.3321		346.155
			151.57		53.7953
			23.3295		1015.06
			1188.57		67.9147
			2.5194		284.925
			146.753		21.9648
			179.022		1.96031
			41.7795		35.2945
			35.1509		9.65986
			299.808		69.0797
			2632.55		2.76046
			879.536		235.96
			8193.43		6.96927
			778.505		95.4556
			208.351		6.62955
			1388.46		34.9551
			376.478		154.065
			3.92138		194.615
			28.6866		173.685
			141.863		8.65438
			190.844		328.451
			220.406		25.359
			300.187		625.09
			50.0908		18.0606
			105.576		46.5545
			1036.26		7.56537
			976.56		7.03503
			2.86512		173.609
			92.4349		1.78138
			18.6151		117.313
			36.595		204.296
			100.64		270.079
			2792.26		15.2711
			2142.09		12.1499
			1456.21		3.12114
			3028.29		448.97
			671.105		15.6048
			335.47		141.275
			4.53531		154.255
			123.835		589.789
			532.995		133.375
			262.976		2.28001
			14.7801		7.74463
			77.8551		56.3166
			114.835		289.264
			37.3398		7.91991
			340.965		11.9057
			108.91		318.52
			39.0949		94.5149
			85.3252		122.175
			738.96		2.21964
			461.02		7.18022
			607.205		330.679
			1.31435		47.1561
			128.06		199.725
			323.016		313.274
			1054.78		98.7958
			295.86		165.625
			1543.11		148.391
			58.1737		44.5033
			384.066		4.88634
			91.8092		34.0543
			376.364		23.8459
			405.976		6.12401
			77.5197		457.99
			7.49108		134.381
			162.82		72.7706
			168.424		9.23891
			12.7745		20.9946
			887.36		20.0198
			139.13		28.1802
			53.6507		20.241
			107.61		10.9689
			2162.16		15.401
			48.2353		252.08
			1716.79		260.911
			1879.36		21.48
			38.9912		72.4091
			144.219		5.19085
			131.986		34.6104
			298.096		42.2185
			67.4537		9.75127
			228.655		375.979
			101.935		13.5953
			927.075		5.6746
			161.801		8.44558
			410.969		96.9507
			2.82068		12.4141
			962.484		383.38
			1506.71		556.87
			37.434		2.68044
			45.7184		320.775
			336.098		22.7645
			4.97902		24.3902
			128.226		331.725
			119.606		12.4101
			214.987		3.45419
			22.1472		113.879
			35.6404		7.42635
			7.3972		7.24983
			0.995035		32.8892
			80.1786		66.1359
			30.1498		5.87835
			481.314		302.865
			300.492		647.906
			17.4459		453.544
			5.25935		16.9061
			112.985		23.9854
			1083.25		212.744
			183.761		96.2601
			28.453		49.9662
			16.8807		41.4252
			22.5698		130.5
			680.426		3.29983
			2.99501		28.5496
			4.35403		80.9644
			18.6329		40.8202
			6.67907		648.496
			231.776		1.34011
			17.4723		217.189
			4.49033		86.0653
			55.0407		9.33066
			156.74		157.445
			309.726		5.30814
			390.168		1.42108
			52.0114		15.3239
			50.745		36.8051
			321.185		83.715
			57.1053		56.9966
			224.83		9.86477
			186.974		12.0393
			10.22		37.2001
			51.9014		150.514
			124.148		70.4149
			63.6894		21.2302
			40.4227		96.4696
			8.23889		26.465
			14.5247		137.615
			24.6541		19.5708
			85.2324		269.303
			143.909		132.776
			416.726		342.252
			271.964		6.99701
			203.36		14.0313
			84.4166		12.6259
			1.44013		101.883
			395.508		712.462
			45.7862		37.5137
			45.3784		347.705
			47.7656		545.507
			217.108		66.9487
			72.5343		23.924
			30.631		32.2619
			3.37027		58.7241
			66.6418		1.82313
			33.2521		164.093
			21.1424		124.725
			8.88508		300.409
			10.2946		326.563
			2.33417		83.2933
			7.54126		128.455
			276.43		496.952
			164.929		41.0328
			55.8891		56.6628
			129.035		2.81115
			15.4193		20.6742
			101.708		8.31929
			50.1073		290.472
			41.763		50.9051
			82.2445		31.6195
			15.6795		449.458
			34.7829		106.627
			148.18		10.3592
			238.252		16.72
			87.2025		75.4854
			135.876		562.546
			5.62148		461.777
			110.636		8.47478
			43.8013		67.2795
			79.4		533.268
			19.3951		112.464
			13.5719		18.8091
			271.947		22.645
			60.5147		130.47
			67.7135		434.348
			51.0042		5.95539
			59.9205		768.05
			20.4616		245.702
			129.218		671.237
			188.611		215.062
			71.3359		107.869
			1.88604		370.387
			173.517		9.66403
			505.233		20.3158
			14.7725		70.7027
			337.577		546.976
			80.0534		65.6889
			11.9669		116.782
			6.84185		147.038
			1.65834		15.9349
			0.894445		56.3518
			297.277		268.504
			9.23179		4.97454
			33.1047		198.353
			147.563		479.402
			19.3522		18.3737
			1.04329		95.5744
			14.7807		215.359
			2.63914		349.205
			341.668		1079.38
			425.754		317.272
			26.6005		172.166
			18.6073		293.065
			124.412		478.212
			9.27588		248.851
			98.3951		292.635
			130.908		135.168
			480.812		451.066
			102.413		83.5412
			15.5243		178.515
			29.3274		302.877
			149.097		95.7162
			104.727		603.829
			339.728		203.721
			27.1994		19.5756
			133.263		1280.51
			117.72		732.165
			39.867		300.578
			14.4817		242.465
			458.519		4058.75
			352.015		2418.76
			549.749		770.853
			40.6027		54.1019
			8.60719		12.0801
			17.5752		731.573
			7.52554		1276.09
			129.891		195.03
			20.6657		246.032
			836.159		163.202
			3.99193		370.326
			865.333		3413.47
			14.0923		2875.36
			0.798767		213.941
			245.574		15.5244
			6.58542		23.822
			88.2097		573.591
			1.76221		604.335
			275.139		4412.98
			32.4517		209.538
			178.674		481.583
			62.7526		1938.13
			86.6209		1582.82
			174.245		168.014
			25.5404		3.44345
			31.0467		1714.85
			1.7306		933.45
			113.982		1527.94
			312.546		17.7967
			48.552		68.0399
			139.053		5.87869
			2.38621		7.17258
			510.33		2793.66
			146.584		1258.58
			293.095		1696.03
			7.90707		826.049
			35.4075		6.49046
			134.656		1831.01
			203.773		1753.31
			168.807		2907.94
			94.3726		2540.52
			11.1323		17.165
			37.356		897.945
			150.948		1639.88
			45.2155		149.935
			2.42628		7290.26
			162.034		13738.9
			9.45907		4879.51
			65.0427		79.4959
			105.001		293.794
			399.781		476.376
			164.816		2703.49
			171.417		790.178
			8.14805		3050.57
			221.165		618.738
			281.246		1243.88
			6.35109		4801.55
			9.0092		2.88672
			125.677		121.382
			686.524		132.693
			546.253		268.349
			250.727		4340.1
			15.883		0.904952
			214.641		388.698
			401.164		514.458
			16.941		147.072
			6.19253		10.2957
			243.933		232.601
			67.3488		176.393
			56.3832		79.2699
			131.44		3791.98
			26.3161		18.2414
			18.7943		1480.88
			3.34196		2677.3
			80.4405		411.115
			26.1221		2116.64
			318.38		214.084
			65.1412		80.7706
			3.11978		103.111
			75.0585		857.97
			217.726		2151.57
			83.1205		214.939
			86.0403		6145.84
			336.056		7278.46
			102.157		453.4
			114.122		215.372
			192.34		61.4276
			267.936		42.257
			11.7442		35.901
			1.22944		157.933
			14.4439		1422.32
			39.7482		25.6065
			177.877		377.472
			985.919		599.839
			37.9769		8.99068
			17.7507		53.9734
			927.452		142.436
			6.18054		110.761
			8.61773		311.944
			3.48436		288.217
			369.398		36.7078
			270.661		434.811
			2071.41		1596.58
			148.891		1108.53
			155.746		549.901
			294.067		10.6433
			489.273		11.031
			8.30561		283.864
			10.0504		4.75639
			70.1516		429.936
			106.368		62.4382
			303.239		417.966
			89.794		2609.51
			108.059		500.028
			5.24382		438.343
			343.17		42.8855
			55.344		243.847
			31.1898		664.655
			11.1375		2043.52
			10.4466		593.462
			68.4972		23.5568
			108.11		247.411
			18.08		441.015
			111.651		525.563
			14.4763		128.989
			217.858		1.14135
			184.222		53.9153
			231.148		719.988
			197.671		1285.77
			26.0897		5.88979
			4.46988		185.619
			22.9352		34.6725
			284.843		1.25567
			1102.15		85.4882
			174.089		44.1059
			112.413		31.8863
			21.1086		169.635
			101.286		907.168
			155.138		71.0685
			102.187		3.78005
			235.02		1960.57
			30.5253		23.4696
			130.115		95.0409
			25.3808		29.6984
			11.0253		966.451
			97.9519		2.10505
			164.3		326.221
			553.564		87.3419
			217.876		250.4
			4240.31		318.196
			8857.08		51.3866
			484.085		108.793
			14967.1		83.3603
			42.6157		65.3841
			7216.62		184.572
			5.55108		190.61
			1.51313		30.408
			1134.28		10.08
			10559.8		146.615
			9582		157.935
			4999.91		1.96497
			12676.1		73.875
			105.755		11.77
			143.884		3.02499
			1029.1		25.815
			379.775		3.97504
			4198.49		205.01
			1091.93		13.09
			1280.48		5.14994
			1346.1		134.795
			295.455		3.44003
			753.544		15.4
			37.2555		388.635
			78.3995		2.15511
			188.76		438.22
			127.591		7.97515
			25.2347		3.09486
			561.86		340.64
			56.4452		8.7401
			1043.86		313.025
			56.3145		457.39
			32.0305		13.2147
			116.234		3.10515
			18.9247		86.11
			24.3201		27.175
			1.53556		57.1701
			345.33		129.48
			31.6545		43.3499
			100.155		93.8198
			8.16048		3.465
			17.1847		309.53
			2765.49		293.17
			897.03		34.465
			12.7007		177.16
			4089.42		85.8101
			2499.79		15.0398
			380.374		36.63
			880.225		2.25522
			3160.67		2.40992
			113.15		3.83496
			3251.65		25.5249
			4329.37		5.93016
			2477.93		60.685
			1.85292		2.59037
			1681.37		349.385
			8174.11		32.9452
			1371.77		73.6751
			2628.94		87.625
			400.532		27.8151
			1891.59		13.0548
			1528.13		1.93489
			5063.1		3.24519
			5320.55		8.98508
			1190.25		141.305
			3639.69		520.52
			2238.08		2.1746
			7765.58		12.6949
			3903.37		117.314
			297.289		22.3955
			36.6746		2.06963
			2335.77		7.88576
			3471.17		31.0543
			835.582		3.31934
			26.3876		81.8101
			104.425		3.80558
			48.3		31.43
			2068.54		51.255
			63.94		6.64952
			408.38		7.59032
			311.29		2.42495
			670.22		375.625
			1553.48		6.83002
			135.7		197.48
			230.525		25.1701
			406.125		33.6049
			1879.7		20.8905
			418.01		53.7394
			609.535		75.945
			208.18		369.559
			1409.45		111.18
			728.025		321.875
			397.13		203.215
			746.865		25.35
			705.894		32.8701
			452.89		77.6448
			819.201		34.4405
			544.379		4.52424
			331.94		134.345
			17.3199		655
			75.9402		6.32507
			2681.37		29.7151
			228.535		104.785
			39.9646		32.8099
			887.61		107.81
			2000.28		3.94023
			500.356		88.7099
			1176.1		499.21
			931.935		189.92
			918.485		16.3752
			644.136		2.07008
			1323.28		16.3795
			175.275		4.9452
			348.7		593.525
			559.186		153.175
			174.2		23.305
			476.32		112.14
			339.515		19.6504
			23.1544		18.2442
			839.091		19.6056
			621.394		14.5198
			164.035		7.49477
			908.575		151.655
			4952.99		22.2295
			906.118		2.53041
			139.388		372.014
			163.021		4.52017
			25.1693		24.9549
			78.9658		2.41036
			2296.31		140.501
			1195.41		28.1234
			295.669		114.82
			1978.58		57.9008
			184.545		16.2199
			1448.06		105.13
			553.397		8.98008
			4102.23		1.95403
			1319.98		165.201
			23.4518		82.1049
			457.695		3.90054
			619.965		238.268
			494.619		26.089
			1222.82		2.60024
			562.802		116.81
			547.925		79.795
			6.34253		355.886
			11.7094		597.749
			21.261		110.995
			149.569		9.42139
			2033.72		28.8549
			5.20091		6.12001
			13.791		250.75
			361.022		16.53
			514.663		135.495
			111.624		55.9059
			145.459		24.8646
			34.8419		338.894
			204.69		36.264
			283.538		800.616
			131.776		31.6353
			164.425		320.699
			19.8013		309.391
			43.2344		297.304
			65.8551		341.089
			250.633		1172.16
			41.0161		85.0602
			268.715		5821.35
			205.504		18066.1
			19.3555		4544.16
			10.6866		64.4699
			117.968		140.58
			112.058		323.135
			123.36		658.425
			12.2105		12715.6
			202.763		456.93
			67.7838		915.835
			8.98299		69.3051
			2.51887		27680.7
			19.5939		14626.1
			43.2172		11399.3
			34.7679		12191.2
			189.376		20.6444
			35.2708		6076.98
			242.146		4738.41
			103.13		27.155
			211.058		31.675
			255.469		12.1
			79.1896		56.18
			79.9753		134.885
			34.0995		78.23
			321.48		293.26
			6.66157		49.13
			23.9338		13.29
			200.504		2.82999
			21.5178		8.39501
			63.9931		5.735
			165.687		12.805
			73.485		12.195
			91.8229		6.83001
			11.7168		20.9199
			96.5961		2.7351
			216.614		4.47995
			32.8646		8.39
			62.5865		4.72999
			106.472		2.68504
			51.4631		14.705
			69.7662		149.645
			151.437		92.25
			33.671		3.92998
			718.467		16.22
			366.18		1.99005
			97.5156		6.48502
			162.53		181.74
			6540.2		294.925
			2199.42		132.735
			41.5766		2.24991
			787.075		155.12
			192.64		575.495
			214.841		13.9399
			600.663		133.515
			194.615		2.29985
			728.787		167.055
			135.871		99.675
			603.312		17.685
			1410.18		12.33
			3147.65		54.0802
			1643.4		4.20997
			348.1		46.88
			66.8436		20.54
			85.9425		8.83492
			1257.23		11.7902
			1269.77		15.9749
			252.513		13.4049
			1152.59		2.81497
			3168.49		34.7652
			1299.14		1.89002
			2712.14		8.79492
			579.716		4.50495
			812.6		31.5751
			1780.83		2.00504
			112.7		8.62509
			873.391		16.6899
			368.712		263.685
			1292.03		43.58
			138.82		2018.17
			83.75		1554.27
			1219.36		402.065
			104.72		245.7
			8.83488		153.22
			48.895		237.975
			198.355		1040.76
			655.385		1246.61
			1207.95		101.645
			960.5		129.331
			53.3347		112.035
			65.0903		4.60964
			367.45		106.175
			100.565		967.645
			2.97512		981.744
			44.3346		723.251
			4.26508		861.52
			51.9553		6452.02
			29.5397		1967.86
			728.835		2803.97
			252.105		78.4188
			314.59		3343.97
			44.6947		8924.64
			25.7107		142.503
			54.7098		566.624
			6.40952		709.754
			33.16		14.0407
			51.8798		9874.8
			12.9		3098.67
			25.225		945.51
			460.07		21.4418
			765.33		5488.75
			22.5144		728.554
			234.736		21.8212
			257.635		515.451
			7.34063		265.119
			398.149		759.37
			3635.89		1330.91
			36.1442		1229.95
			1407.84		2300.24
			215.959		176.436
			34.4154		291.521
			41.51		45.9302
			1047.31		1190.57
			195.099		119.298
			60.0756		1150.96
			56.5459		1838.96
			1209.84		112.984
			137.61		6.11024
			580.48		467.705
			312.176		915.973
			2232.86		651.245
			256.22		2288.61
			280.701		287.468
			117.25		1156.36
			113.604		54.8845
			433.005		1224.15
			280.254		199.027
			48.1554		226.401
			527.776		196.859
			5.27443		645.753
			2057.05		52.5115
			354.936		1398.3
			1165.53		6.22798
			15.2543		339.504
			136.251		49.064
			186.199		186.384
			182.831		1923.39
			108.705		645.368
			106.415		50.932
			982.13		117.104
			632.715		3.85207
			43.125		8.74817
			330.249		4055.23
			1726.84		2837.94
			2982.45		1073.27
			91.9036		3.81601
			956.452		5.09212
			127.963		5.89996
			300.156		1670.78
			506.62		4640.74
			554.301		24.597
			3582.43		328.575
			73.7985		2882.01
			21.8595		948.22
			141.689		5.01108
			2401.89		19.9517
			179.562		3149.24
			1226.59		7804.39
			413.912		4.34905
			3276.61		1164.29
			77.9135		8.33085
			715.496		380.813
			11838.7		612.854
			1289.92		1718.63
			3982.74		4.66164
			3873.82		2143.48
			7899.18		450.601
			5480.35		27.8113
			1288.79		15.4288
			170.003		10.1266
			6815.3		10.0791
			728.657		249.669
			5.76463		7.99997
			82.8469		7.52637
			217.459		81.1448
			755.22		272.466
			3387.68		9.52489
			680.18		136.301
			1111.45		19.2811
			1093.01		15.9061
			21485.1		547.944
			17023.8		63.1116
			411.426		17.2932
			5184.83		68.1111
			44.2187		3.90325
			24.9165		20.3854
			485.297		499.695
			2702.99		265.075
			344.314		293.654
					165.383
					24.681
					255.958
					3.80905
					8.01581
					85.4875
					990.781
					39.7738
					186.183
					525.277
					305.469
					38.5088
					47.5786
					32.0513
					110.272
					1211.13
					889.595
					67.6766
					22.0786
					818.045
					485.551
					536.109
					617.749
					166.081
					620.357
					393.029
					667.822
					564.511
					160.251
					222.62
					2634.51
					1148.31
					23.2404
					9.40813
					78.6431
					34.5057
					245.506
					21.1608
					252.455
					9.46313
					719.918
					13.021
					900.654
					168.563
					380.792
					33.3356
					796.237
					4139.42
					8.29665
					7068.98
					8.07511
					632.224
					12.0638
					1960.44
					74.6958
					758.822
					1193.06
					21.3961
					184.656
					864.374
					185.945
					12.7406
					6.42486
					58.0728
					191.248
					5.87619
					530.608
					46.7009
					165.611
					887.66
					67.606
					56.7686
					15.7326
					1220.45
					1328.39
					2685.47
					12.9953
					5.17932
					165.486
					84.6216
					224.548
					80.6974
					62.5052
					285.193
					17.5711
					29.5112
					945.4
					14.8679
					24.4043
					26.8746
					502.856
					283.439
					4.7023
					4.99603
					13.8362
					3.83044
					686.891
					6.29664
					955.312
					2260.86
					511.114
					7210.14
					6776.01
					373.215
					7.08698
					8.61749
					13.8579
					74.8189
					11.6132
					21.9852
					8.86609
					11.6516
					657.438
					96.3992
					7.99486
					3.9453
					18.7559
					3.81857
					105.625
					220.707
					4.72582
					49.1544
					6.31028
					7.73379
					11.83
					12.4859
					1280.88
					420.696
					4.55622
					3108.84
					13.8371
					2571.15
					2359.19
					30.6869

## Sheet: LSP high ACh
LSP high [ACh interburst interval]			Small events		Large Events
All patches data pooled			780.82		4904.66
			4392.47		193.385
			15.64		4446.93
			14.44		19.31
			49.615		35.46
			614.505		823.885
			191.445		9.01033
			4353.39		2795.18
			3169.14		384.81
			48.64		997.27
			985.35		186.1
			230.305		89.985
			3142.03		23.965
			4999.98		17.785
			521.455		141.015
			137.955		398.495
			131.505		2.36008
			785.79		123.795
			121.06		25.17
			118.275		7.21001
			460.245		3.95494
			818.355		20.935
			6.58997		255.665
			45.145		3.31997
			566.365		778.795
			224.305		105.015
			244.795		100.795
			678.495		79.1151
			64.4648		228.77
			1196.55		27.0699
			1017.72		96.1601
			900.59		30.55
			11.1398		88.2099
			383.005		185.285
			701.26		2.84503
			242.72		86.5701
			377.315		110.81
			414.995		29.395
			149.655		103.01
			127.24		2.40489
			468.3		125.81
			533.5		79.06
			461.825		88.375
			115.115		90.13
			514.485		246.99
			545.52		9.05021
			14.085		636.31
			383.785		346.155
			322.615		37.4453
			398.125		166.59
			745.941		33.2751
			785.25		2232.6
			36.4398		162.575
			662.3		8.80982
			167.174		399.101
			62.986		8.0444
			745.341		172.34
			14.0447		29.2344
			76.5995		21.6601
			81.0048		70.5707
			496.225		97.5045
			140.345		156.185
			344.672		688.651
			5.51849		106.42
			22.6666		14.6345
			8.13424		23.1154
			258.18		39.2195
			6.32907		261.525
			235.491		36.1757
			131.599		132.009
			125.91		1.82506
			638.45		98.0102
			110.439		27.4254
			22.5391		31.065
			241.056		12.7648
			19.6162		712.305
			5.14454		488.395
			94.0348		12.1001
			232.699		7.54478
			8.28498		15.6749
			1.92076		1.31457
			1.80537		16.9908
			50.8946		160.8
			253.469		12.1601
			554.496		9.41432
			66.0995		316.475
			796.56		346.155
			88.0247		53.7953
			482.105		1015.06
			142.156		67.9147
			28.539		284.925
			104.07		21.9648
			172.676		1.96031
			67.1949		35.2945
			19.0044		9.65986
			36.8849		69.0797
			255.849		2.76046
			213.476		235.96
			194.564		6.96927
			145.081		95.4556
			82.2389		6.62955
			8.3609		34.9551
			24.5836		154.065
			301.06		194.615
			71.0617		173.685
			6.82385		8.65438
			97.1595		328.451
			9.96626		25.359
			43.9449		625.09
			2.88921		18.0606
			1386.53		46.5545
			7.39536		7.56537
			19.8535		7.03503
			256.736		173.609
			262.385		1.78138
			94.7647		117.313
			378.981		204.296
			2.43501		270.079
			2.01427		15.2711
			283.694		12.1499
			323.895		3.12114
			303.579		448.97
			211.92		15.6048
			407.766		141.275
			74.2945		154.255
			37.5597		589.789
			218.744		133.375
			2.99608		2.28001
			53.0193		7.74463
			51.6497		56.3166
			2.49085		289.264
			109.2		7.91991
			38.8858		11.9057
			32.3897		318.52
			102.009		94.5149
			26.4306		122.175
			920.735		2.21964
			124.535		7.18022
			45.2143		330.679
			38.5313		47.1561
			26.6597		199.725
			162.949		313.274
			213.025		98.7958
			1.84938		165.625
			196.145		148.391
			103.66		44.5033
			119.411		4.88634
			14.3799		34.0543
			24.3399		23.8459
			135.549		6.12401
			238.85		457.99
			31.5458		134.381
			240.499		72.7706
			95.7976		9.23891
			25.2373		20.9946
			116.558		20.0198
			385.873		28.1802
			237.046		20.241
			59.0399		10.9689
			1.81412		15.401
			3.32138		252.08
			15.5919		260.911
			27.7921		21.48
			3.48818		72.4091
			61.1448		5.19085
			198.237		34.6104
			729.926		42.2185
			17.1119		9.75127
			3.81241		375.979
			47.1169		13.5953
			13.1904		5.6746
			3.40487		8.44558
			51.2283		96.9507
			493.094		12.4141
			543.303		383.38
			679.505		556.87
			22.122		2.68044
			321.506		320.775
			20.6619		22.7645
			131.994		24.3902
			348.329		331.725
			347.666		12.4101
			438.691		3.45419
			114.887		113.879
			180.455		7.42635
			753.993		7.24983
			2.98795		32.8892
			165.966		66.1359
			81.7303		5.87835
			137.128		302.865
			75.237		647.906
			21.1604		453.544
			408.348		16.9061
			4.312		23.9854
			190.309		212.744
			6.84753		96.2601
			260.183		49.9662
			58.7688		41.4252
			460.395		130.5
			231.365		3.29983
			1.52097		28.5496
			3.48563		80.9644
			1001.77		40.8202
			56.1979		648.496
			2.18628		1.34011
			3.70363		217.189
			19.1615		86.0653
			49.9159		9.33066
			11.1936		157.445
			81.5398		5.30814
			557.104		1.42108
			213.274		15.3239
			26.1006		36.8051
			1156.43		83.715
			1.85237		56.9966
			643.908		9.86477
			2.56506		12.0393
			43.2232		37.2001
			33.5817		150.514
			621.498		70.4149
			153.497		21.2302
			121.455		96.4696
			12.9772		26.465
			47.0918		137.615
			139.108		19.5708
			10.9978		269.303
			37.4342		132.776
			188.069		342.252
			7.06901		6.99701
			775.581		14.0313
			472.676		12.6259
			115.894		101.883
			245.547		712.462
			4.47197		37.5137
			33.461		347.705
			79.3841		545.507
			147.031		66.9487
			47.4536		23.924
			296.519		32.2619
			5.19246		58.7241
			19.3296		1.82313
			284.487		164.093
			2.25562		124.725
			11.2579		300.409
			9.02605		326.563
			63.3183		83.2933
			111.158		128.455
			4.62494		496.952
			30.4025		41.0328
			23.5008		56.6628
			198.945		2.81115
			88.9612		20.6742
			425.859		8.31929
			23.5897		290.472
			134.015		50.9051
			164.876		31.6195
			199.263		449.458
			531.793		106.627
			255.49		10.3592
			1051.15		16.72
			459.118		75.4854
			459.717		562.546
			1108.29		461.777
			5.20123		8.47478
			261.633		67.2795
			9.38043		533.268
			87.425		112.464
			548.985		18.8091
			28.612		22.645
			217.298		130.47
			222.401		434.348
			5.8511		5.95539
			589.353		768.05
			413.352		245.702
			252.937		671.237
			813.503		215.062
			1352.94		107.869
			419.737		370.387
			6.50322		9.66403
			1116.99		20.3158
			132.315		70.7027
			28.8121		546.976
			52.057		65.6889
			899.875		116.782
			246.484		147.038
			127.969		15.9349
			12.6772		56.3518
			28.163		268.504
			7.99425		4.97454
			285.39		198.353
			111.991		479.402
			52.3149		18.3737
			225.835		95.5744
			432.071		215.359
			9.84528		349.205
			18.5591		1079.38
			64.6508		317.272
			6.63032		172.166
			241.313		293.065
			639.636		478.212
			804.556		248.851
			297.481		292.635
			2.44451		135.168
			39.8151		451.066
			344.14		83.5412
			8.54201		178.515
			73.4567		302.877
			191.597		95.7162
			388.003		603.829
			251.263		203.721
			3737.1		19.5756
			61.4207		1280.51
			5.04718		732.165
			1.49633		300.578
			63.1062		242.465
			3.02212		4058.75
			145.828		2418.76
			1166.97		770.853
			938.651		54.1019
			1843.38		12.0801
			3423.69		731.573
			664.909		1276.09
			347.354		195.03
			229.19		246.032
			83.059		163.202
			425.524		370.326
			2586.74		3413.47
			1486.52		2875.36
			247.613		213.941
			3862.9		15.5244
			1110.61		23.822
			58.0523		573.591
			1.60291		604.335
			6.68012		4412.98
			64.4202		209.538
			1846.16		481.583
			350.148		1938.13
			1837.03		1582.82
			10.5532		168.014
			19.6687		3.44345
			26.6233		1714.85
			776.852		933.45
			2.40435		1527.94
			1698.41		17.7967
			1225.54		68.0399
			34.4659		5.87869
			1724.11		7.17258
			3977.62		2793.66
			1233.11		1258.58
			823.201		1696.03
			130.492		826.049
			1041		6.49046
			1430.49		1831.01
			2.72016		1753.31
			9.94481		2907.94
			167.23		2540.52
			497.35		17.165
			21327		897.945
			914.155		1639.88
			2568.35		149.935
			5562.46		7290.26
			13.7859		13738.9
			869.546		4879.51
			4757.13		79.4959
			807.211		293.794
			1729.64		476.376
			482.052		2703.49
			97.3329		790.178
			498.841		3050.57
			107.763		618.738
			416.291		1243.88
			731.421		4801.55
			1977.52		2.88672
			227.28		121.382
			1732.05		132.693
			3174.48		268.349
			2177.4		4340.1
			10915.2		0.904952
			698.748		388.698
			86.9126		514.458
			533.129		147.072
			121.665		10.2957
			645.607		232.601
			436.806		176.393
			548.944		79.2699
			191.454		3791.98
			331.609		18.2414
			211.197		1480.88
			2453.92		2677.3
			498.009		411.115
			270.779		2116.64
			1732.77		214.084
			494.059		80.7706
			109.073		103.111
			322.899		857.97
			11.4233		2151.57
			31.2407		214.939
			98.4801		6145.84
			130.16		7278.46
			1.53636		453.4
			19.5117		215.372
			9.44295		61.4276
			573.489		42.257
			51.0374		35.901
			84.0358		157.933
			1318.08		1422.32
			2.67943		25.6065
			2247.84		377.472
			56.1449		599.839
			117.253		8.99068
			1.59127		53.9734
			135.32		142.436
			422.707		110.761
			793.484		311.944
			2220.35		288.217
			932.198		36.7078
			215.264		434.811
			1013.91		1596.58
			25.6323		1108.53
			235.185		549.901
			9.075		10.6433
			265.73		11.031
			140.845		283.864
			62.39		4.75639
			8.95		429.936
			410.325		62.4382
			10.0901		417.966
			13.0349		2609.51
			110.19		500.028
			233.635		438.343
			829.85		42.8855
			411.16		243.847
			2.06494		664.655
			664.175		2043.52
			143.775		593.462
			26.2499		23.5568
			5.61497		247.411
			795.675		441.015
			17.39		525.563
			201.325		128.989
			264.465		1.14135
			31.6448		53.9153
			11.7803		719.988
			236.685		1285.77
			529.15		5.88979
			310.915		185.619
			43.6501		34.6725
			121.04		1.25567
			7.42013		85.4882
			6.81462		44.1059
			82.5802		31.8863
			333.62		169.635
			33.4596		907.168
			3.08045		71.0685
			4.32477		3.78005
			9.13981		1960.57
			36.3201		23.4696
			249.12		95.0409
			40.4499		29.6984
			143.3		966.451
			17.46		2.10505
			85.285		326.221
			11.3202		87.3419
			157.365		250.4
			3.62016		318.196
			30.0553		51.3866
			180.044		108.793
			10.825		83.3603
			14.2157		65.3841
			65.5947		184.572
			99.5295		190.61
			24.1008		30.408
			22.6749		10.08
			173.094		146.615
			21.0954		157.935
			58.63		1.96497
			68.8103		73.875
			160.719		11.77
			14.4149		3.02499
			12.5207		25.815
			468.774		3.97504
			13.05		205.01
			417.1		13.09
			26.1503		5.14994
			106.225		134.795
			26.2299		3.44003
			403.415		15.4
			54.9954		388.635
			37.69		2.15511
			278.605		438.22
			4.20016		7.97515
			10.6647		3.09486
			260.85		340.64
			75.8551		8.7401
			89.7703		313.025
			68.1702		457.39
			4.73496		13.2147
			11.0299		3.10515
			3.79994		86.11
			539.205		27.175
			158.015		57.1701
			59.0051		129.48
			57.4249		43.3499
			63.8194		93.8198
			93.3452		3.465
			12.5846		309.53
			60.9201		293.17
			3.33562		34.465
			48.1		177.16
			4.71968		85.8101
			2.78462		15.0398
			6.33061		36.63
			214.139		2.25522
			227.586		2.40992
			4.95911		3.83496
			13.9355		25.5249
			3.14983		5.93016
			67.7598		60.685
			154.54		2.59037
			2.43018		349.385
			9.68475		32.9452
			260.66		73.6751
			241.936		87.625
			268.075		27.8151
			75.9246		13.0548
			5.63518		1.93489
			4.45447		3.24519
			10.2354		8.98508
			1.86004		141.305
			34.1347		520.52
			211.496		2.1746
			1.94511		12.6949
			8.16987		117.314
			113.56		22.3955
			123.965		2.06963
			81.2253		7.88576
			30.925		31.0543
			71.3397		3.31934
			2.71576		81.8101
			49.0447		3.80558
			230.27		31.43
			187.365		51.255
			58.2796		6.64952
			35.24		7.59032
			121.029		2.42495
			2.41632		375.625
			52.6746		6.83002
			67.9839		197.48
			24.2003		25.1701
			5.34079		33.6049
			42.3205		20.8905
			280.57		53.7394
			141.689		75.945
			183.376		369.559
			7.45548		111.18
			16.5592		321.875
			6.28596		203.215
			9.80411		25.35
			24.8759		32.8701
			16.5251		77.6448
			10.6885		34.4405
			312.831		4.52424
			16.8352		134.345
			7.96407		655
			2.86017		6.32507
			177.7		29.7151
			74.9249		104.785
			3.33123		32.8099
			20.4399		107.81
			16.9147		3.94023
			249.494		88.7099
			9.23636		499.21
			5.28456		189.92
			8.9103		16.3752
			45.5642		2.07008
			320.875		16.3795
			11.9809		4.9452
			159		593.525
			25.5485		153.175
			1.9653		23.305
			3.42566		112.14
			228.155		19.6504
			327.816		18.2442
			237.96		19.6056
			39.5943		14.5198
			97.5262		7.49477
			23.8399		151.655
			15.7237		22.2295
			404.295		2.53041
			445.739		372.014
			22.9064		4.52017
			5.36397		24.9549
			22.6608		2.41036
			26.23		140.501
			5.6499		28.1234
			4.88936		114.82
			10.5712		57.9008
			3.79901		16.2199
			53.7195		105.13
			180.941		8.98008
			495.795		1.95403
			298.894		165.201
			3.12471		82.1049
			57.4251		3.90054
			3.31536		238.268
			41.6095		26.089
			135.026		2.60024
			117.355		116.81
			2.04621		79.795
			16.539		355.886
			10.2097		597.749
			71.8104		110.995
			28.7402		9.42139
			4.89032		28.8549
			13.0152		6.12001
			218.92		250.75
			112.675		16.53
			12.1796		135.495
			4.16558		55.9059
			201.374		24.8646
			9.63982		338.894
			302.836		36.264
			53.0788		800.616
			8.92578		31.6353
			32.9299		320.699
			2.33045		309.391
			53.4503		297.304
			89.3085		341.089
			336.55		1172.16
			2.92038		85.0602
			7.0761		5821.35
			301.345		18066.1
			279.978		4544.16
			492.321		64.4699
			152.12		140.58
			2.4253		323.135
			6.35949		658.425
			3.94953		12715.6
			10.0957		456.93
			5.33023		915.835
			236.314		69.3051
			91.7112		27680.7
			5.79424		14626.1
			134.42		11399.3
			204.141		12191.2
			204.948		20.6444
			8.70636		6076.98
			3.44934		4738.41
			33.8704		27.155
			54.5389		31.675
			79.8159		12.1
			9.15935		56.18
			302.656		134.885
			6.96416		78.23
			106.385		293.26
			13.1139		49.13
			302.98		13.29
			36.5115		2.82999
			385.874		8.39501
			2.20049		5.735
			7.31437		12.805
			1.87039		12.195
			2.91488		6.83001
			277.701		20.9199
			588.585		2.7351
			788.375		4.47995
			53.6303		8.39
			94.994		4.72999
			42.0266		2.68504
			115.114		14.705
			393.351		149.645
			48.5001		92.25
			842.299		3.92998
			94.9205		16.22
			7.14817		1.99005
			150.926		6.48502
			375.485		181.74
			2.85025		294.925
			3.90998		132.735
			2.17026		2.24991
			49.921		155.12
			273.31		575.495
			254.104		13.9399
			2.28099		133.515
			1.97874		2.29985
			4.39672		167.055
			2.22412		99.675
			2.60444		17.685
			5.25507		12.33
			2.26531		54.0802
			327.804		4.20997
			682.84		46.88
			123.616		20.54
			503.039		8.83492
			2811.08		11.7902
			4752.55		15.9749
			9299.98		13.4049
			22145.7		2.81497
			4552.48		34.7652
			9.17486		1.89002
			466.55		8.79492
			13082.9		4.50495
			673.332		31.5751
			74.6034		2.00504
			146.032		8.62509
			4136.45		16.6899
			1.65435		263.685
			2811.23		43.58
			3951.52		2018.17
			2935.09		1554.27
			4.4345		402.065
			13345.2		245.7
			22148.1		153.22
			2.08452		237.975
			4.62004		1040.76
			157.174		1246.61
			6.97957		101.645
			1.37326		129.331
			9.83103		112.035
			22.3644		4.60964
			15.6046		106.175
			42.3622		967.645
			2.68077		981.744
			27.155		723.251
			31.675		861.52
			12.1		6452.02
			56.18		1967.86
			154.07		2803.97
			134.885		78.4188
			78.23		3343.97
			293.26		8924.64
			49.13		142.503
			13.29		566.624
			2.82999		709.754
			8.39501		14.0407
			5.735		9874.8
			12.805		3098.67
			12.195		945.51
			6.83001		21.4418
			25.91		5488.75
			4.47995		728.554
			8.39		21.8212
			4.72999		515.451
			2.68504		265.119
			14.705		759.37
			149.645		1330.91
			92.25		1229.95
			3.92998		2300.24
			16.22		176.436
			1.99005		291.521
			6.48502		45.9302
			181.74		1190.57
			294.925		119.298
			132.735		1150.96
			2.24991		1838.96
			575.495		112.984
			13.9399		6.11024
			133.515		467.705
			2.29985		915.973
			17.685		651.245
			12.33		2288.61
			54.0802		287.468
			4.20997		1156.36
			46.88		54.8845
			20.54		1224.15
			11.7902		199.027
			15.9749		226.401
			13.4049		196.859
			2.81497		645.753
			34.7652		52.5115
			1.89002		1398.3
			8.79492		6.22798
			1.99499		339.504
			4.50495		49.064
			31.5751		186.384
			2.00504		1923.39
			8.62509		645.368
			16.6899		50.932
			263.685		117.104
			43.58		3.85207
			1554.27		8.74817
			402.065		4055.23
			374.32		2837.94
			1040.76		1073.27
			729.935		3.81601
			31.3853		5.09212
			1246.61		5.89996
			101.645		1670.78
			129.331		4640.74
			112.035		24.597
			4.60964		328.575
			106.175		2882.01
			3594.32		948.22
			981.744		5.01108
			1040.23		19.9517
			723.251		3149.24
			861.52		7804.39
			6452.02		4.34905
			1967.86		1164.29
			2803.97		8.33085
			78.4188		380.813
			3343.97		612.854
			8924.64		1718.63
			142.503		4.66164
			82.6998		2143.48
			9.30148		450.601
			4.98799		27.8113
			9874.8		15.4288
			945.51		10.1266
			21.4418		10.0791
			5522.48		249.669
			12.0304		7.99997
			728.554		7.52637
			21.8212		81.1448
			515.451		272.466
			265.119		9.52489
			759.37		136.301
			2025.92		19.2811
			1498.92		15.9061
			116.182		547.944
			136.541		63.1116
			1229.95		17.2932
			2300.24		68.1111
			776.802		3.90325
			43.327		20.3854
			176.436		499.695
			291.521		265.075
			499.602		293.654
			546.379		165.383
			1302.45		24.681
			119.298		255.958
			1308.36		3.80905
			705.629		8.01581
			915.973		85.4875
			137.804		990.781
			651.245		39.7738
			3682.93		186.183
			287.468		525.277
			54.8845		305.469
			119.946		38.5088
			515.776		47.5786
			876.088		32.0513
			189.285		110.272
			295.726		1211.13
			199.027		889.595
			842.817		67.6766
			24.6958		22.0786
			441.758		818.045
			1224.3		485.551
			129.654		536.109
			1479.18		617.749
			41.804		166.081
			2087.63		620.357
			492.78		393.029
			15.9956		667.822
			362.416		564.511
			74.4557		160.251
			145.24		222.62
			21.0199		2634.51
			5.79596		1148.31
			1613.5		23.2404
			5727.25		9.40813
			731.696		78.6431
			23.3599		34.5057
			13454.2		245.506
			686.944		21.1608
			765.113		252.455
			150.767		9.46313
			573.816		719.918
			298.012		13.021
			42.6209		900.654
			34.8147		168.563
			80.5679		380.792
			5633.18		33.3356
			15.0079		796.237
			1214.51		4139.42
			6.74378		8.29665
			8.4314		7068.98
			9.20968		8.07511
			2661.47		632.224
			77.1717		12.0638
			1976.45		1960.44
			39.2616		74.6958
			86.712		758.822
			491.862		1193.06
			38.2203		21.3961
			353.557		184.656
			407.93		864.374
			277.769		185.945
			477.675		12.7406
			21.9822		6.42486
			6.58283		58.0728
			33.215		191.248
			33.1187		5.87619
			64.2537		530.608
			1275.57		46.7009
			64.6532		165.611
			79.4511		887.66
			59.8942		67.606
			265.343		56.7686
			1128.21		15.7326
			20.2329		1220.45
			320.49		1328.39
			10.2601		2685.47
			176.344		12.9953
			33.828		5.17932
			73.3249		165.486
			297.114		84.6216
			43.2758		224.548
			18.1346		80.6974
			4.98219		62.5052
			22.1736		285.193
			4.29157		17.5711
			1293.87		29.5112
			2363.38		945.4
			1031.91		14.8679
			1085.32		24.4043
			1462.79		26.8746
			35.6862		502.856
			22.9345		283.439
			74.7683		4.7023
			42.8782		4.99603
			198.748		13.8362
			72.8003		3.83044
			67.264		686.891
			5.30622		6.29664
			26.7097		955.312
			1496.6		2260.86
			343.733		511.114
			569.766		7210.14
			4451.12		6776.01
			4647.16		373.215
			5636.98		7.08698
			1491.35		8.61749
			333.076		13.8579
			531.632		74.8189
			326.309		11.6132
			58.0741		21.9852
			1362.66		8.86609
			745.019		11.6516
			1299.3		657.438
			1546.53		96.3992
			26.6583		7.99486
			666.994		3.9453
			43.5572		18.7559
			7079.36		3.81857
			33.6967		105.625
			167.241		220.707
			40.2282		4.72582
			696.113		49.1544
			21.4987		6.31028
			37.2801		7.73379
			157.696		11.83
			88.908		12.4859
			856.941		1280.88
			376.927		420.696
			290.658		4.55622
			17.7129		3108.84
			1423.93		13.8371
			12921.9		2571.15
			4.42726		2359.19
			561.928		30.6869
			792.072
			522.569
			1076.77
			486.136
			9.6141
			214.331
			210.011
			40.7371
			134.979
			82.9875
			296.111
			9.685
			61.3505
			11.0447
			7.47791
			6.63131
			358.712
			270.432
			27.3428
			228.59
			1298.14
			354.495
			13.0372
			61.5424
			23.0773
			3089.7
			4971.4
			8.32304
			26.0344

## Sheet: a4P5 W182A low ach
a4P5W182A interburst interval			Small events		Large Events
All patches data pooled			10266.2		6881.48
			3876.7		3397.17
			2027.98		22796.3
			1221.76		22.4888
			940.553		944.862
			957.412		1439.11
			43.7116		43833.3
			711.188		1079.09
			974.316		2705.22
			12106		744.912
			186.872		1317.54
			6.5556		468.148
			57155.7		484.46
			12.1372		1577.82
			3353.5		1618.88
			3038.33		201.928
			121.188		2087.78
			646.936		3059.68
			69.064		2264.3
			6606.66		5948.06
			16432.9		5116.36
			461.688		3.99207
			781.477		38194.8
			45.3309		6790.59
			113.752		1573.63
			141.764		22.0653
			15743.2		27.6915
			2.80243		4693.94
			7928.49		344.906
			1233.83		9.16441
			5531.25		119.072
			1776.91		34.7551
			8404.86		13.237
			787.005		2.5762
			612.136		25.7762
			942.236		46.2907
			11.7636		2245.07
			1300.83		179.338
			3.48786		3.45425
			490.007		23.2928
			6.13062		2162.38
			235.654		869.423
			2422.95		4073.17
			4.42727		8.71088
			17.1823		50.4264
			59.9741		10.7318
			6.06336		7.1337
			574.99		13892.4
			75.4857		6118.02
			183.981		1260.04
			1171.68		5.93346
			411.407		670.184
			846.975		10.936
			2261.06		10.4464
			742.407		25.4785
			860.964		3387.14
			2611.73		297.967
			2408.1		6223.41
			8699.67		1538.52
			5686.12		4828.43
			2560.75		14028
			16.6816		4554.8
			17.5404		366.292
			448.874		4817.65
			2434.08		1989.62
			119.453		1921.5
			2272.02		4872.92
			510.476		13686.9
			26.4768		8368.54
			12365.9		8463.17
			34341.5		4743.21
			636.923		16431
			31137.6		1237.64
			5094.69		10761.1
			20243.3		1769.46
			1696.25		765.784
			263.856		1753.4
			363.524		812.128
			28.588		48.3238
			75.232		325.336
			443.556		1213.42
			624.08		53.3683
			206.392		2046.18
			1634.16		297.739
			158.452		18.2205
			1078.2		194.748
			284.396		16.0162
			65.7603		7.97649
			264.244		368.072
			1219.66		1283.22
			103.616		1197.23
			533.572		308.816
			163.096		1151.32
			63.6442		87.1202
			264.684		54.5922
			120.992		562.927
			812.172		532.672
			305.72		1259.56
			834.016		14.2043
			1117.59		12.3885
			215.672		380.755
			129.879		184.8
			819.149		926.205
			173.972		1176.46
			18.2439		354.9
			213.564		4033.14
			485.608		1229.58
			383.848		11.7129
			1092.6		220.612
			610.064		166.4
			137.464		75.6477
			1262.64		548.403
			10.3923		153.069
			62.084		816.804
			703.163		207.811
			767.168		1929.23
			288.155		641.835
			121.996		790.369
			108.5		1272.16
			395.845		388.671
			1615.63		616.331
			451.337		368.804
			237.304		479.945
			379.336		1680.66
			1180.68		88.6051
			677.705		244.882
			246.84		213.684
			92.0035		1.29472
			72.8473		1429.42
			4.31727		12.0016
			44.2597		175.528
			1513.7		196.027
			224.553		90.7687
			1062.8		132.679
			1594.65		692.094
			455.447		236.356
			1007.77		212.293
			536.465		670.483
			1602.19		1807.31
			453.738		104.533
			955.865		441.562
			837.796		103.385
			651.912		144.234
			668.312		864.997
			2093.53		509.905
			439.961		275.903
			800.332		219.364
			1816.16		26.3034
			1529.2		14.8863
			1148.62		84.7111
			265.802		1611.17
			283.003		1130.41
			187.623		276.867
			144.334		99.5444
			98.7084		4706.85
			170.482		24.0277
			202.606		3089.71
			614.821		486.803
			717.809		777.791
			772.903		27.7386
			137.613		3934.96
			194.44		84.4982
			676.035		395.23
			712.541		1275.63
			2102.67		1840.18
			857.493		159.493
			1.10347		2072.5
			155.261		1823.88
			26.9613		3677.64
			6.27529		1967.68
			2.80279		2007.46
			187.682		300.166
			633.269		783.893
			366.256		16.0244
			5801.32		945.288
			546.112		2.33204
			754.931		326.543
			69.964		6291.24
			38.708		6553.34
			430.067		416.252
			394.73		3406.06
			161.003		137.524
			57.9535		1044.7
			48.4858		3191.25
			49.6937		466.917
			531.126		2042.44
			35.1303		67.7722
			11.0749		588.869
			15.0954		13198.7
			202.838		57.92
			829.081		62.16
			763.07		5.32
			30.2097		39.412
			9.85246		15.336
			33.4401		3.6
			329.866		65.976
			1.4275		11.392
			1.27298		23.42
			1.46881		17.444
			102.293		5.54799
			141.649		6.34801
			482.45		11.168
			27.2509		24.384
			57.436		6.52
			1430.81		14.508
			1360.7		13.908
			16.285		26.388
			205.913		10.52
			28.7477		16.3
			26.4037		15.632
			71.7574		7.71598
			8.2324		52.7081
			1239.93		9.51597
			67.3312		4.23202
			82.6403		28.396
			231.832		94.484
			814.135		32.548
			60.2274		227.188
			961.162		18.8519
			581.613		12.8641
			128.003		99.644
			21.5267		54.704
			524.915		87.388
			2.5379		122.08
			4.91443		5.23197
			29.1622		3.85993
			24.5229		3.77203
			19.9089		39.1321
			129.867		6.20791
			5.31886		34.496
			303.945		154.008
			56.4354		7.7839
			153.678		6.16401
			117.019		4.88009
			1044.25		5.24391
			58.5239		6.92408
			708.846		273.14
			245.86		7.02801
			1322.19		4.14385
			22.4318		231.276
			163.403		7.44008
			391.323		6.07995
			6.89778		14.3521
			14.092		4.74391
			935.604		120.808
			250.644		60.4758
			633.362		14.1522
			277.452		4.05189
			1199.05		116.584
			1.21632		3.82811
			380.73		6.13187
			75.6599		5.21208
			237.686		10.4801
			3.03486		19.0239
			37.1923		13.88
			3.584		72.8201
			873.65		353.84
			129.639		17.2162
			1213.73		19.864
			6.3078		26.0359
			89.0219		9.10401
			721.543		8.39999
			348.36		3.49995
			1.51637		3.77601
			417.452		15.408
			437.095		5.92803
			1.37417		29.1679
			6.11213		40.2242
			1.55586		7.43197
			1253.9		114.552
			734.892		88.404
			12.7724		44.1719
			763.489		4.81627
			533.932		25.6958
			666.294		68.9241
			98.2873		12.4963
			2907.32		13.1076
			918.935		16.2564
			757.367		157.348
			102.137		11.7041
			107.614		50.352
			688.762		11.144
			678.704		476.364
			803.552		23.0282
			297.87		171.7
			492.517		69.488
			269.354		5.46774
			608.988		6.22412
			498.426		22.2002
			10.0221		7.94782
			1953.72		13.8401
			96.9559		189.684
			45.9397		324.688
			169.302		9.78786
			568.576		66.2761
			2.83923		198.164
			1197.8		34.6801
			14.3584		11.4559
			1781.76		26.82
			1563.93		13.4757
			4511.27		12.5921
			385.094		25.9481
			2704.99		23.8003
			1423.34		314.74
			2391.61		9.2399
			252.396		7.56773
			91.984		65.68
			24.052		61.2201
			145.796		23.2042
			29.62		14.0879
			183.98		333.396
			158.176		11.1442
			244.352		188.636
			13.02		124.584
			21.508		74.432
			44.0399		16.3038
			33.36		61.068
			200.42		6.45201
			20.552		23.3678
			260.068		17.832
			197.804		72.3325
			346.144		222.7
			238.788		3.65586
			133.124		16.9722
			37.972		52.0915
			118.808		110.964
			35.6961		5.23998
			98.7719		114.217
			56.464		5.43916
			8.55594		53.2124
			18.6761		15.8443
			15.5799		6.29157
			12.1721		5.42421
			23.1081		37.5162
			112.316		37.8599
			49.1639		150.463
			58.9441		55.6201
			9.47193		14.4762
			26.076		50.0598
			122.732		3.40415
			365.52		3.92835
			12.1239		75.1435
			7.29211		93.2598
			50.6959		23.9568
			352.428		184.02
			105.024		652.159
			180.432		577.165
			12.48		121.748
			55.7803		4.88325
			287.58		69.7601
			23.2719		15.012
			198.376		3.40406
			18.4721		23.2442
			58.036		135.608
			5.74386		208.5
			188.12		3.99929
			65.1199		30.0169
			391.2		45.6237
			8.09997		8.61137
			24.0281		10.7926
			21.4719		15.8315
			215.836		15.4726
			12.5438		31.0716
			151.484		6.4364
			83.7359		4.83547
			37.6723		108.225
			119.572		4.32006
			104.112		4.31921
			113.828		61.2287
			379.496		3.56397
			107.456		4.34002
			154.12		8.07197
			299.032		123.724
			140.26		17.2556
			11.0679		8.80882
			24.2441		23.6638
			18.108		14.6721
			114.108		19.9833
			4.39571		27.8279
			17.9565		18.7528
			72.3231		82.4797
			99.5646		17.2483
			29.8119		13.1397
			31.476		30.3483
			289.916		25.1799
			219.849		9.96375
			107.176		79.4042
			154.496		119.988
			32.4406		10.3194
			57.8597		6.12871
			63.2282		80.5195
			92.7475		10.2158
			185.533		72.3243
			66.6555		30.7118
			411.616		86.3001
			390.956		17.1519
			22.0082		19.5523
			124.82		4.27588
			85.2038		25.7038
			676.656		163.42
			30.768		43.6959
			125.012		46.8004
			113.08		30.44
			213.587		121.056
			359.82		15.6631
			172.076		13.2763
			41.3518		5.83245
			83.6603		132.879
			20.8364		10.4326
			29.2154		13.2955
			35.5358		3.47254
			166.244		11.8279
			39.2004		41.3358
			235.176		187.608
			161.54		127.084
			42.848		134.316
			10.8077		7.3282
			118.472		236.152
			22.0962		8.24824
			140.736		22.2357
			154.2		133.104
			155.096		3.79999
			51.4596		104.856
			5.60365		72.0002
			97.4284		25.396
			72.2282		16.796
			185.556		6.86033
			51.0077		14.5201
			9.11615		63.4958
			119.823		34.8919
			75.6763		10.7799
			116.353		17.8881
			99.8637		264.992
			29.88		9.84407
			8.56365		478.923
			20.9921		19.28
			71.8599		4.0325
			4.1282		17.5759
			56.66		32.0081
			21.0444		22.844
			72.9197		8.44788
			126.984		8.18785
			40.9243		6.67168
			67.8513		17.3291
			22.4766		57.4119
			58.5996		113.471
			225.728		50.6315
			94.564		11.0523
			234.02		57.9325
			145.391		228.904
			360.129		6.30782
			111.456		20.3575
			65.5861		111.892
			201.385		72.2782
			208.759		48.8081
			12.4726		138.945
			269.633		12.4867
			111.231		119.804
			96.0243		6.30125
			4.90836		133.396
			57.0635		12.411
			174.423		232.268
			150.773		35.5885
			164.171		118.359
			226.924		132.561
			47.1247		39.0827
			331.383		34.4839
			286.601		16.3645
			10.6235		7.90028
			38.1274		41.159
			95.5018		8.34033
			13.0104		114.213
			58.8806		6.59176
			28.5484		74.9677
			159.8		12.2364
			41.9203		28.2075
			40.5407		62.8122
			1207.19		4.40775
			705.469		352.36
			65.4672		180.809
			49.3718		14.1584
			498.277		8.84463
			61.1282		24.1206
			63.2161		44.5069
			152.904		216.825
			63.1125		4.05246
			14.6912		118.395
			71.7247		68.1086
			5.7228		3.58761
			83.0919		6.38835
			499.99		35.2635
			52.9272		156.143
			130.744		549.092
			274.588		815.141
			147.476		60.5349
			80.8632		5.31629
			902.806		14.7476
			4.7945		6.28462
			72.1331		14.5804
			81.8243		4.07966
			155.871		90.4714
			36.0574		4.61696
			274.531		5.61242
			650.456		51.0986
			7.33549		15.6652
			38.3371		88.5833
			252.872		10.6091
			230.304		177.592
			422.573		4.28003
			165.379		78.5267
			269.229		4.47588
			13.8307		121.541
			6.30941		20.6043
			4.41911		71.7188
			167.94		83.6375
			104.461		3.97572
			257.171		129.847
			181.261		4.77211
			5.53111		55.372
			5.02759		102.068
			92.4924		64.504
			167.292		120.937
			24.9403		88.4069
			23.9437		21.5287
			24.0573		122.027
			104.206		134.122
			514.018		157.255
			127.995		197.552
			154.188		6.9349
			502.828		4.99654
			222.054		113.137
			148.199		7.74732
			25.2561		8.40027
			29.9366		3.91561
			9.33604		282.652
			5.8041		10.7285
			340.21		23.8999
			177.385		93.4876
			119.044		38.8323
			11.032		29.1314
			189.347		14.9445
			220.984		13.34
			11.3805		398.233
			20.6035		262.324
			12.408		308.587
			88.0414		12.4563
			275.191		7.45288
			292.046		12.4555
			5.29953		67.5437
			117.073		5.40791
			122.109		69.0197
			43.9073		4.9415
			60.8601		59.4149
			198.95		107.716
			222.744		15.3441
			68.5217		283.944
			19.2851		122.195
			170.472		24.5407
			248.632		28.9366
			226.97		5.42796
			66.6461		113.208
			390.258		4.69607
			129.333		85.007
			6.74405		16.8563
			52.567		7.26071
			118.38		668.9
			28.8613		294.691
			63.9319		5.76053
			68.157		6.54005
			162.02		6.57594
			719.249		41.9444
			24.581		84.923
			313.721		153.745
			349.415		25.8198
			98.3802		31.4478
			48.2261		80.0719
			165.106		48.1844
			8.68176		6.12806
			3.73655		12.4552
			172.894		131.772
			180.29		7.19207
			132.902		14.0122
			182.261		37.8053
			417.579		31.4026
			131.101		79.153
			35.3687		147.38
			11.7244		32.7601
			174.589		12.3424
			206.687		143.977
			287.92		8.0756
			67.4819		6.3199
			62.5212		6.09969
			159.855		55.9806
			74.6561		15.3998
			169.28		47.1312
			219.247		73.8604
			110.235		4.34914
			6.18566		22.9393
			220.437		3.47583
			115.203		31.9112
			13.5758		172.544
			47.2988		14.3126
			122.353		4.79946
			144.457		98.7684
			142.937		38.7999
			177.749		33.3437
			112.823		16.589
			19.3198		27.3085
			42.4825		33.9904
			163.035		3.5239
			472.917		18.2167
			14.2833		10.9489
			215.899		101.228
			150.319		4.48229
			19.4802		5.14909
			277.19		184.092
			172.865		9.20774
			15.4479		45.0758
			61.324		457.244
			123.045		4.56825
			16.3925		5.52892
			64.7728		5.62804
			163.999		54.8872
			179.324		7.18719
			562.629		127.38
			394.644		7.46516
			193.412		117.128
			228.696		361.484
			87.0536		43.3108
			15.9971		7.18456
			47.6858		16.9682
			217.981		30.2066
			152.416		60.2246
			22.4612		7.65567
			8.53784		35.1009
			15.8848		32.7122
			335.465		7.37059
			42.5052		4.94557
			248.425		175.168
			68.3291		32.6275
			94.9046		15.8034
			56.9492		6.78821
			243.524		4.42915
			297.542		5.05522
			35.3294		15.0193
			11.4256		35.3766
			167.995		1079.48
			22.411		270.458
			28.9438		134.476
			33.6644		142.192
			48.5946		861.804
			18.0395		21.5357
			34.9238		5.71487
			199.034		10.459
			259.159		36.5881
			138.081		19.9953
			57.5228		18.3071
			20.0514		39.2373
			65.6646		12.0517
			292.055		40.7898
			463.232		607.88
			15.557		184.142
			15.2451		4.57201
			96.9992		471.606
			110.954		122.367
			56.543		237.532
			149.057		179.073
			394.112		122.347
			186.683		3.78382
			138.17		4.33979
			105.217		153.825
			82.7342		564.909
			270.341		80.7016
			25.4685		7.077
			86.1279		3.47113
			12.2277		201.456
			83.775		30.1753
			77.5525		30.4351
			136.895		20.8321
			720.393		80.5587
			57.7229		39.4608
			74.5979		35.107
			176.243		65.0993
			90.8182		93.3179
			80.9671		10.5332
			128.974		36.0063
			154.326		37.5534
			35.9787		64.8602
			29.6624		7.48913
			27.9165		239.012
			660.584		15.4304
			174.602		27.1853
			8.375		4.79738
			147.721		7.24534
			60.1153		22.8939
			5.57774		8.38573
			142.006		38.2298
			146.13		117.883
			37.8505		74.1478
			172.831		14.6137
			280.309		30.592
			80.7475		6.9979
			4.81406		30.7339
			148.127		18.6805
			713.869		27.4219
			262.5		16.7487
			85.5182		58.7999
			30.3857		14.3119
			60.8698		22.4372
			6.60893		14.5514
			17.4133		5.21265
			405.425		7.68587
			43.221		68.9453
			30.1795		38.9613
			13.9762		18.9869
			18.018		33.9038
			86.8297		29.6475
			289.792		26.1194
			3.56091		4.60253
			52.4914		31.6605
			240.832		5.53465
			48.2869		82.5367
			138.876		136.207
			25.5377		25.9646
			15.1479		30.8166
			32.9714		228.022
			18.1322		247.989
			89.4185		39.0569
			9.40185		107.467
			160.768		15.8597
			31.4499		12.3283
			124.84		39.9055
			9.45181		4.88414
			297.099		3.50124
			201.009		95.3513
			449.307		63.2286
			9.76946		141.929
			126.002		28.1041
			98.7715		27.1637
			674.665		7.58195
			392.508		110.478
			463.531		170.016
			238.994		280.529
			172.439		15.5279
			191.208		17.5566
			26.6954		27.3434
			14.7777		11.2492
			46.2646		60.5331
			48.6977		124.681
			305.753		58.6224
			160.995		102.215
			477.952		22.4435
			217.775		6.43442
			187.744		12.6526
			357.399		66.3965
			40.2672		4.09725
			67.2648		58.6801
			164.159		16.6323
			737.067		19.951
			394.46		4.78252
			89.04		41.9755
			215.045		18.6662
			288.188		14.6399
			433.857		6.65048
			235.64		26.9811
			20.8735		41.5804
			86.0418		407.851
			207.957		214.384
			62.7454		15.444
			38.9715		159.875
			39.0966		94.2027
			73.307		22.2579
			151.288		79.5894
			697.702		28.9111
			475.546		109.755
			338.368		8.07685
			305.506		62.9142
			113.744		78.6411
			38.3918		59.6704
			76.7762		6.49385
			27.4315		40.9965
			211.642		4.57047
			188.68		52.488
			137.384		85.6571
			97.0932		13.507
			347.177		95.1462
			93.7458		50.3127
			190.557		102.57
			425.992		64.1438
			94.8674		31.2212
			54.1491		23.6951
			294.183		4.19271
			706.737		40.1179
			54.1888		39.2084
			621.041		246.91
			1060.86		3.92713
			4.0255		8.6636
			186.594		76.4222
			50.3211		159.199
			222.268		3.88621
			331.557		241.439
			173.141		80.8002
			666.812		88.5919
			226.566		6.18581
			646.694		10.2356
			48.1464		45.989
			113.827		8.34208
			222.428		328.498
			52.8891		58.0987
			22.2144		8.38986
			377.25		16.4454
			786.003		38.902
			363.235		4.97756
			208.18		11.0336
			524.803		56.3838
			453.82		56.5373
			60.4058		95.8396
			49.1521		6.53692
			331.029		22.3401
			195.308		16.2994
			28.6402		56.4818
			257.537		22.8468
			127.001		28.3494
			384.153		40.3087
			132.172		21.3492
			40.0877		42.7086
			4.28037		45.9187
			198.896		51.9055
			239.364		10.6975
			119.091		32.0596
			105.887		19.1118
			199.454		26.8686
			910.857		14.7011
			60.7925		13.9665
			41.7977		38.0642
			133.63		5.74877
			346.547		11.2604
			106.973		54.044
			401.261		22.0527
			605.462		93.4534
			28.4936		160.887
			69.2405		61.1908
			25.7255		24.3478
			589.384		4.68082
			63.3844		50.0251
			596.337		208.3
			4.74155		15.1675
			129.855		3.61024
			1199.89		10.7951
			137.535		12.9847
			151.706		177.606
			62.4537		38.8039
			362.065		12.9628
			13.5508		18.6883
			95.855		20.8408
			192.855		183.635
			201.354		58.7621
			786.901		471.51
			110.379		137.638
			430.089		21.5065
			264.834		216.453
			73.0403		90.8902
			2179.84		40.8584
			65.4528		12.3396
			22.2844		115.053
			19.7883		97.5232
			429.754		4.39088
			498.866		8.49883
			9.55181		44.2886
			96.3063		105.21
			425.706		452.813
			483.346		96.5284
			72.4441		421.204
			124.357		194.978
			98.0154		50.6105
			103.927		147.286
			136.199		11.7208
			104.379		103.69
			358.722		30.9433
			38.2918		239.251
			19.7938		128.863
			21.958		35.2794
			28.646		28.3481
			34.8286		314.623
			6.71072		7.31045
			189.927		84.9892
			248.661		278.475
			226.474		26.589
			95.8624		32.7843
			730.31		132.447
			52.6507		148.777
			284.868		17.7316
			667.016		51.0042
			541.812		86.0399
			751.963		11.8727
			168.6		17.8351
			528.381		9.17522
			32.3208		10.2067
			133.343		71.3461
			333.685		5.3225
			143.697		17.046
			219.226		468.863
			3.74905		16.7674
			31.3648		78.8374
			21.3509		98.8976
			31.9343		29.0126
			103.565		12.5083
			31.2284		73.1136
			56.7003		42.413
			163		41.5421
			182.891		15.886
			68.5962		17.5904
			3.95306		26.6293
			127.96		397.106
			30.5663		100.826
			133.432		19.208
			57.7332		16.7073
			255.672		38.4908
			4.63674		22.5258
			64.831		53.8629
			4.08274		32.6345
			953.03		15.1387
			105.97		83.8921
			101.075		18.2499
			200.062		220.455
			44.8014		23.9119
			19.147		83.2614
			16.8208		45.3692
			732.716		115.529
			132.188		22.3477
			23.9321		161.64
			41.4932		17.9765
			146.088		26.0882
			478.123		4.17991
			61.3172		22.7812
			325.677		47.2462
			12.1981		149.447
			1037.29		6.37471
			185.376		30.5328
			141.502		9.1511
			313.595		133.016
			104.945		85.0048
			77.3361		6.89771
			11.2584		5.71516
			356.044		21.9373
			111.647		62.4029
			423.806		16.7397
			119.296		36.4746
			79.4019		125.405
			30.9551		29.418
			1051.08		24.2264
			745.296		66.9623
			115.44		23.3457
			1019.59		5.07369
			66.9617		37.3278
			71.0309		67.3697
			868.42		69.4065
			258.867		4.28507
			395.555		240.168
			391.747		34.625
			16.5541		193.992
			896.804		94.3828
			224.852		61.6555
			490.637		7.49143
			97.1486		33.8735
			166.125		47.0571
			3.72654		6.06377
			362.04		27.6241
			145.47		387.77
			485.846		25.7671
			612.675		257.824
			55.9184		178.717
			3.62928		7.3353
			485.644		44.6317
			12.1417		252.677
			133.991		80.9987
			37.9421		21.5052
			65.358		93.6857
			58.4717		4.04974
			265.53		9.38308
			25.8876		39.8498
			619.089		93.3366
			398.434		47.5301
			378.608		59.7101
			192.947		46.3332
			39.2528		8.37513
			857.723		4.39979
			229.307		11.9112
			96.6928		135.296
			87.6945		6.14239
			414.81		8.66432
			87.052		34.2157
			7.576		5.27376
			179.788		8.53653
			172.04		115.105
			245.692		158.751
			127.068		8.4199
			151.384		170.499
			28.448		17.1452
			44.4639		102.412
			20.1		12.5559
			26.56		64.7814
			11.504		4.62438
			25.3041		103.193
			5.76794		9.88914
			1244.13		5.44322
			17.5362		13.1298
			12.952		8.71824
			525.852		8.78072
			274.636		5.89686
			606.248		73.9868
			241.812		87.3293
			111.7		42.8229
			114.76		17.5355
			16.8439		29.8387
			17.1321		22.3196
			17.636		62.9094
			6.3441		62.8894
			9.23192		28.5451
			129.164		7.71831
			252.028		3.40886
			128.82		42.1626
			1608.8		4.58711
			265.512		29.0031
			3620.61		10.0599
			2788.2		38.793
			710.452		3.91646
			3620.53		328.406
			5553.63		434.098
			1404.98		70.8899
			307.104		272.212
			1639.32		5.68251
			363.591		337.672
			116.961		236.544
			73.7558		4.44556
			24.0877		73.7456
			509.428		7.68227
			115.48		48.7425
			914.244		395.908
			390.5		5.27014
			3.79495		20.2599
			524.306		478.756
			1717.29		55.7049
			397.132		37.79
			121.571		16.0335
			733.556		311.659
			122.419		34.5359
			15.7495		39.8251
			12.6516		38.2251
			5.22237		44.5819
			432.671		3.93863
			874.774		10.2031
			167.414		99.7892
			29.0399		74.1758
			13.8999		23.3179
			45.5608		29.7271
			180.288		153.684
			22.3004		299.047
			5.27485		64.2413
			135.574		8.75273
			16.1112		52.1942
			83.6155		67.1055
			264.13		45.2419
			107.308		26.5348
			137.052		472.917
			146.89		25.0997
			18.9529		169.301
			12.1826		85.447
			19.4536		6.62354
			234.909		157.891
			49.3016		225.209
			1482.93		103.292
			1870.45		336.917
			3360.78		84.4415
			710.199		28.2643
			34.5595		17.2567
			44.5049		20.3526
			257.846		50.9154
			241.373		465.205
			3567.5		52.8752
			419.633		121.058
			401.511		427.266
			1840.18		7.39464
			87.1959		150.55
			476.129		15.1391
			253.213		17.6011
			705.044		5.97879
			65.7902		58.1729
			24.1774		145.012
			390.931		7.97958
			3295.31		105.991
			191.406		29.5623
			10.9792		20.2908
			6.09378		20.6385
			95.9802		60.5095
			3.67454		6.8061
			362.355		180.802
			428.508		277.072
			164.665		27.3475
			4.49632		22.1206
			7.45806		341.813
			29.1708		3.92699
			181.308		106.588
			1032.27		152.471
			330.056		39.1203
			255.545		54.4931
			126.344		9.8506
			349.015		9.0529
			34.3237		4.95094
			4.60114		76.9826
			617.911		58.2213
			44.9186		11.4765
			1574.32		246.029
			237.901		217.36
			47.372		8.33467
			2215.88		18.3784
			235.731		5.66269
			202.647		17.0902
			12.4991		36.8749
			447.981		277.869
			728.495		351.368
			1428.46		561.914
			13.1922		5.56587
			1137.59		240.259
			1111.33		29.286
			940.582		65.4025
			834.333		658.911
			3.63044		15.2855
			28.0781		15.8492
			592.663		26.4874
			1108.49		310.912
			197.932		235.134
			30.2884		389.363
			280.38		156.822
			440.709		389.401
			35.0182		64.4645
			176.221		22.6641
			699.537		230.928
			197.592		106.793
			3.99741		153.036
			512.092		26.7418
			77.0739		13.04
			187.055		44.1099
			4.25101		6.44139
			155.293		90.2489
			221.278		60.8927
			92.3682		4.37647
			1130.94		113.983
			399.142		32.417
			1009.83		47.8546
			299.305		27.3618
			34.4551		96.1518
			149.45		142.075
			74.21		26.8203
			92.4947		78.7871
			4.1513		71.9352
			358.271		40.1781
			6.36684		26.0732
			657.585		404.037
			1057		6.83775
			9.23931		56.4777
			420.039		4.80987
			3274.95		55.2585
			420.673		67.0456
			51.4301		19.263
			51.7615		141.239
			6.05743		13.9188
			504.81		44.8679
			144.79		11.3394
			16.4931		9.69989
			59.8828		71.0349
			262.983		55.6354
			538.688		5.59396
			24.2969		15.9482
			26.2343		25.4484
			688.981		26.5316
			3.62945		110.043
			9.91766		56.2537
			1133.39		3.80325
			118.537		102.609
			1001.26		71.3716
			193.303		117.941
			3534.1		446.072
			39.2565		16.5936
			16.799		49.4817
			522.003		77.4722
			94.8755		9.20266
			8.88756		27.9643
			11.0595		5.95465
			146.043		247.151
			492.703		198.471
			3.7638		31.6608
			57.2753		11.264
			244.494		195.05
			22.1975		4.4132
			20.4844		15.1368
			11.4651		36.4211
			252.712		7.92169
			10.6419		4.91577
			5.31619		14.1023
			183.888		4.37985
			322.113		17.4549
			7.12108		33.6483
			745.835		87.8824
			10.7101		4.84942
			4.29502		45.0474
			435.026		33.1762
			3.96922		17.0387
			11.2314		18.7203
			57.5076		73.6414
			623.062		400.642
			993.683		87.13
			67.9621		30.0623
			1128.75		5.92258
			217.888		78.854
			852.863		71.2981
			4.23084		66.6038
			297.144		5.91584
			19.9583		32.9521
			13.1448		165.733
			3.7691		70.332
			189.622		70.0005
			310.459		166.828
			19.4942		50.7878
			4.0385		179.772
			9.23023		81.9867
			44.274		309.773
			24.1681		43.5259
			20.8333		213.678
			48.2994		16.6697
			15.3367		18.8066
			23.7207		7.56913
			67.1392		12.1192
			4.48888		14.4457
			80.8328		49.1025
			6.55955		463.107
			142.077		15.7216
			15.6251		79.4635
			240.329		85.3138
			6.67807		28.313
			4.09158		180.534
			438.184		18.9896
			6.65037		15.2512
			86.9132		17.2028
			51.5962		68.7138
			869.217		478.031
			12.733		277.635
			93.1356		3.60806
			5.86996		227.764
			9.909		12.6599
			326.715		14.839
			32.619		140.816
			101.569		620.845
			11.0016		11.6985
			5.90129		199.985
			16.107		41.8434
			6.19513		416.014
			155.867		8.25552
			109.353		12.2577
			139.876		11.43
			1532.57		47.1553
			50.3572		8.55761
			69.5843		7.64807
			242.944		132.628
			7.31865		78.3194
			4.2409		356.483
			11.6501		32.1734
			354.274		50.7719
			682.44		148.619
			152.243		113.388
			13.1567		147.088
			3654.73		1598.35
			15.6692		450.629
			1939.67		53.1013
			5.0548		787.811
			1324.84		81.1451
			2306.69		167.181
			102.31		847.755
			3.7971		28.58
			86.6282		171.628
			3.028		100.012
			19.128		467.407
			3.116		337.407
			2.472		20.3565
			6.844		288.757
			2.492		186.043
			2.988		75.4225
			5.588		4.2885
			16.076		635.564
			11.08		18.1301
			20.88		16.1047
			7.492		8.80281
			14.792		61.4452
			60.844		12.7626
			133.78		129.352
			16.396		3.9561
			43.82		254.349
			22.984		181.363
			22.808		341.514
			9.33999		290.631
			32.068		317.22
			169.128		14.316
			33.624		47.1831
			77.5		630.132
			30.384		151.215
			91.304		153.788
			28.388		97.8981
			3.01995		235.522
			67.5521		178.86
			9.27196		38.8824
			5.576		1180.91
			15.264		126.659
			4.15592		6.63814
			48.248		106.216
			7.01607		122.609
			8.25192		11.6047
			127.668		411.022
			48.828		30.553
			14.24		4.25526
			23.236		1003.88
			12.6161		337.383
			133.66		347.695
			20.0921		79.1062
			104.724		10.8752
			12.516		521.148
			13.112		93.4418
			67.8241		239.761
			36.004		127.9
			14.6839		16.5425
			39.58		16.9492
			92.772		221.266
			78.668		624.063
			113.184		721.41
			75.0039		5.98667
			2.00008		74.6587
			9.95204		18.4077
			6.1479		475.795
			5.56808		45.3611
			23.1238		6.12839
			178.588		532.033
			51.0201		665.32
			58.136		12.2917
			16.6519		143.884
			9.65197		355.267
			144.428		9.72306
			39.6521		92.2557
			3.70383		18.0096
			74.1642		161.919
			6.6559		107.033
			24.8561		82.4395
			9.41584		134.231
			37.0042		393.023
			5.96384		173.837
			50.0121		11.7722
			6.18011		4.68931
			45.68		837.175
			34.9839		141.532
			9.18802		144.607
			4.49593		441.31
			27.6121		550.271
			1.99191		44.1015
			3.89616		47.1226
			28.3119		223.969
			6.20396		2649.05
			14.412		158.329
			76.6041		175.016
			2.42803		53.2422
			14.08		12.7708
			51.3359		48.5108
			12.0199		3.77319
			110		54.2457
			8.93216		4.92507
			31.984		5.57904
			63.368		132.238
			8.61193		22.0508
			10.0321		104.829
			19.9918		4.8476
			4.58795		243.058
			8.74415		261.48
			8.40791		4.28902
			32.1641		1217.18
			7.73607		76.1481
			62.3239		238.961
			31.2881		3.77155
			4.64391		168.379
			4.28018		95.0284
			6.28797		270.757
			62.0679		175.645
			7.26011		12.3209
			1.98391		268.126
			12.0241		151.328
			8.91984		90.7871
			22.3361		474.104
			92.5361		3.51576
			20.7479		27.5692
			39.4561		9.61431
			6.31981		100.924
			57.3559		127.107
			3.33235		507.597
			11.2196		408.248
			7.21636		9.63479
			32.4358		44.9677
			10.3839		16.5988
			34.9803		5.19573
			2.36779		23.6761
			13.1202		57.1735
			79.6758		580.035
			2.73202		6.89084
			6.02813		17.7537
			29.1278		7.66101
			76.3843		5.1163
			27.6239		209.69
			7.07609		41.4784
			25.3721		242.702
			90.1879		100.827
			9.60396		34.4018
			33.5919		8.65902
			88.3278		4786.14
			8.33236		16272.6
			206.18		653.944
			5.20029		126.032
			60.3997		4810.27
			5.1803		139.254
			3.27589		24.849
			6.61181		11.5992
			85.3482		81.0884
			23.2523		4.15196
			4.4239		583.644
			48.5118		3289.7
			82.8959		644.786
			77.8083		1039.3
			80.0559		29.1853
			38.624		1313.18
			82.936		293.996
			21.4437		13.6913
			7.13603		125.362
			14.2041		4.06084
			157.412		676.652
			124.348		310.898
			7.70823		1557.86
			2.74384		3.61008
			76.6362		16.4759
			21.8921		5638.8
			9.26781		4.14109
			65.6841		5167.05
			93.9438		1061.42
			16.6001		1093.89
			10.5641		692.697
			53.6238		623.398
			20.064		4954.24
			82.0921		528.236
			18.248		543.31
			12.8518		8614.68
			51.2843		112.668
			5.28398		1715.44
			12.6838		1531.43
			32.7762		1366.58
			2.22798		75.3162
			8.32012		136.898
			26.2799		14596.7
			17.8239		388.531
			21.0838		368.718
			12.3519		16996.6
			7.73596		269.256
			6.16828		12048.6
			72.2077		7.616
			40.56		71.68
			22.9761		59.924
			125.8		157.132
			91.1682		13.468
			106.184		30.792
			11.4079		7.66799
			12.8121		2.39601
			5.59183		34.316
			28.6438		7.23202
			4.99212		64.468
			36.4921		9.28399
			76.6242		163.264
			2.34368		21.06
			5.7322		23.244
			9.14001		4.304
			30.7479		4.32002
			6.63619		6.87599
			41.0399		48.648
			79.3522		7.18399
			35.0558		30.432
			2.74399		14.188
			48.4482		54.452
			53.4157		2.31602
			101.364		109.636
			50.4038		5.34003
			50.2123		72.236
			47.9357		19.076
			28.92		17.008
			18.8682		60.6159
			38.7918		42.396
			29.78		12.4801
			37.676		31.2999
			20.996		16.324
			37.9083		17.8521
			99.7272		60.436
			63.6888		12.2759
			89.4677		11.392
			10.4403		7.30402
			17.3038		7.776
			4.53137		7.33199
			24.3444		40.452
			21.2276		14.124
			66.9569		8.45194
			27.9837		9.62399
			29.1319		21.528
			49.3674		22.0001
			32.964		65.396
			33.3249		56.468
			85.4234		92.7081
			63.9523		12.2799
			20.6479		55.5081
			51.5921		16.1558
			4.15601		9.60413
			106.056		54.912
			45.9958		3.88396
			2.16758		30.752
			24.8203		29.112
			19.6837		202.224
			2.47241		214.776
			6.39165		137.288
			24.7246		9.55607
			34.6792		149.16
			9.3564		3.70796
			2.0721		54.772
			17.8634		38.12
			5.99276		125.22
			40.1555		40.6
			33.8761		8.62384
			100.536		193.52
			98.3481		21.1599
			6.76436		18.2639
			9.56738		49.4042
			24.772		34.824
			64.7803		53.64
			28.2162		50.1439
			14.6283		5.78403
			14.4076		2.25209
			14.0081		20.5079
			8.19961		50.3682
			26.2085		19.0718
			3.17574		9.42818
			15.9966		20.6879
			5.0714		2.64798
			66.7321		42.7959
			2.71635		68.3442
			48.7875		20.772
			69.8842		2.0639
			61.996		49.36
			152.715		12.952
			28.4921		31.1479
			4.09603		3.33238
			64.6687		3.75574
			30.5272		4.52397
			2.31622		119.152
			42.2244		46.8003
			260.971		2.91983
			55.3486		3.5798
			20.3475		32.348
			82.2765		66.8362
			3.97966		69.8078
			52.0198		18.056
			43.2202		10.8842
			58.7839		2.60016
			2.64836		135.904
			84.7839		16.3962
			8.75225		58.136
			5.99949		25.3599
			117.256		10.8078
			9.23275		31.4842
			26.132		16.9318
			64.1398		16.2082
			96.8595		37.2039
			26.5286		15.7362
			20.0036		8.71591
			38.4364		5.36813
			193.804		67.4479
			61.2477		31.4443
			36.8241		9.49593
			4.52421		35.4957
			8.36774		20.6524
			9.08419		10.5519
			23.4317		9.59171
			110.892		36.4284
			46.6844		53.2998
			30.884		3.91205
			3.5441		2.67187
			102.308		7.2323
			12.3242		3.45995
			7.08356		5.14007
			17.692		4.29199
			108.941		7.19557
			10.1277		3.39211
			3.57571		37.4361
			75.5528		26.6879
			9.97132		2.55992
			16.5727		24.7565
			29.1151		16.3317
			12.4642		19.5198
			42.8765		131.188
			4.62403		2.84782
			8.32329		36.9201
			51.9648		263.42
			41.1552		23.6077
			45.0125		8.39634
			73.9681		53.9598
			89.8721		49.4481
			8.0036		50.8921
			90.668		3.2398
			14.7722		17.5359
			24.9039		84.4443
			7.89949		30.2118
			47.1562		4.73993
			10.6045		238.68
			24.2235		10.2317
			14.5482		17.1283
			19.3078		11.7601
			26.568		5.47579
			11.3407		96.46
			45.22		13.54
			8.74362		5.32023
			9.84379		4.4876
			56.9919		55.8684
			3.81596		29.1837
			8.448		49.0559
			56.1527		7.72419
			6.83979		62.1521
			39.6514		39.0638
			45.64		12.5041
			24.1447		15.8921
			5.13556		13.588
			48.6681		116.116
			17.2602		21.6477
			12.1954		9.17608
			21.4645		44.0083
			21.9717		204.18
			11.4802		4.60024
			29.636		2.21165
			25.8363		40.4042
			6.51582		154.52
			48.2194		2.99982
			30.5169		7.94038
			64.9154		64.7635
			26.4961		100.78
			19.44		79.3236
			47.2559		42.5163
			7.52004		36.4281
			78.1358		2.84385
			53.1478		3.44405
			61.0724		20.0995
			12.0161		52.9681
			71.7118		14.6318
			9.85247		23.1161
			56.176		146.284
			190.691		7.76805
			14.2162		2.91228
			9.30378		46.8599
			21.1086		33.7036
			10.4712		6.88804
			13.6808		53.4241
			43.1357		28.1204
			15.0155		20.0877
			180.948		2.20412
			45.8516		25.6476
			19.9086		20.6044
			124.152		10.4722
			8.40009		3.18741
			36.848		7.7082
			48.6359		58.1642
			56.8444		10.204
			217.48		51.9156
			21.9283		47.9004
			103.724		21.9961
			50.3716		70.8515
			4.98023		44.3647
			69.2645		50.9201
			5.64752		49.9715
			6.9043		41.7961
			54.8674		176.056
			18.3567		3.61609
			36.9556		3.79196
			14.1997		3.65556
			147.064		59.5726
			154.58		39.5677
			25.9925		54.7603
			56.0033		11.9921
			135.316		29.3161
			49.5603		42.6352
			26.0031		5.62412
			3.60519		53.3205
			32.5153		38.2441
			5.71184		2.65146
			21.9398		35.716
			42.9157		65.4761
			44.6439		272.252
			46.7043		222.273
			40.2369		43.7196
			26.3987		62.1003
			12.4137		127.004
			19.5956		45.6684
			9.37516		71.2762
			28.644		102.324
			43.3123		30.9118
			8.60514		35.2401
			56.8279		40.616
			37.7756		13.5799
			74.5877		133.252
			26.2915		10.0235
			2.67677		12.692
			11.1075		23.2922
			5.41544		193.917
			29.1128		117.507
			38.1847		11.1243
			23.9712		2.26407
			23.7037		67.5599
			33.7291		9.04001
			23.4235		32.8158
			9.18714		158.956
			3.29595		7.60419
			37.6161		32.0643
			67.3771		3.19944
			13.8151		142.225
			7.34797		7.81159
			34.1563		19.7363
			13.6195		54.9477
			4.08068		2.90807
			13.4075		51.8838
			39.9156		2.27248
			4.30784		24.7313
			13.793		186.916
			18.0192		3.83571
			50.9976		42.9685
			10.079		17.2363
			2.62492		24.5439
			2.35932		5.40011
			7.80781		12.1474
			18.4961		32.9845
			41.2925		6.6519
			46.508		7.99978
			2.74662		190.38
			188.517		66.9838
			11.7873		86.5402
			10.6756		60.7877
			23.2371		6.95212
			51.1634		4.15199
			28.1477		5.81943
			58.6127		39.9561
			33.6199		25.8917
			131.193		30.4041
			11.919		97.7005
			24.096		120.04
			16.2116		20.9799
			45.9571		103.38
			128.587		105.74
			74.3855		151.317
			35.1143		3.23544
			15.1884		19.9719
			39.9399		2.43207
			8.21606		8.32376
			129.016		27.2242
			14.9522		47.7765
			73.752		2.14365
			18.1562		2.27174
			29.9288		10.7927
			66.7794		120.448
			13.0688		8.14312
			51.6033		5.78821
			17.1447		33.3244
			31.8916		44.6803
			14.6039		10.1191
			14.0481		154.869
			41.5789		2.03963
			6.99625		12.708
			29.681		18.4439
			11.9274		54.5438
			13.3522		5.88458
			5.88476		13.1474
			200.647		12.048
			78.5076		26.2727
			26.404		5.38739
			55.4793		4.03609
			21.7767		3.61967
			44.0249		28.3882
			90.5189		5.56437
			22.0727		73.4079
			34.2925		23.648
			35.6908		31.0802
			26.2565		84.2198
			11.3004		48.9196
			66.7203		4.68011
			19.8957		6.86844
			25.8722		17.5481
			8.27135		7.52755
			65.2672		2.90443
			30.5329		18.4281
			130.408		3.49944
			18.5487		2.06465
			22.011		59.0599
			7.71676		54.6918
			8.17505		4.76835
			6.14497		5.73963
			19.0789		5.47605
			86.7135		20.7235
			163.699		1.98805
			90.387		85.0407
			41.2456		40.62
			4.14347		5.72412
			14.7207		20.2637
			7.79101		16.1996
			32.1886		13.336
			9.8033		3.06052
			9.28816		31.4842
			84.7522		13.7755
			20.2444		22.6764
			20.2958		86.488
			18.6953		26.7073
			33.7005		14.708
			2.13544		41.6489
			47.644		79.2117
			109.864		26.184
			8.82855		13.4475
			7.79567		2.20034
			18.0437		12.8644
			21.7728		90.324
			9.72861		67.7997
			21.3233		118.52
			6.24022		29.088
			44.0397		23.3392
			3.42492		19.0409
			32.3911		9.62838
			2.48109		2.46816
			35.395		67.9556
			48.4999		17.5153
			19.8005		47.4494
			68.8486		13.5036
			58.588		68.2031
			15.5789		6.17632
			77.9803		27.8312
			35.6884		1.97691
			78.7238		2.95916
			70.1872		59.7657
			20.2011		3.95075
			57.2874		23.1323
			94.3711		26.1238
			34.8255		5.07936
			83.9199		17.6242
			10.7523		13.9011
			4.97088		27.1678
			53.2367		9.04314
			41.596		5.76366
			69.4441		4.43723
			56.7484		121.857
			47.5828		15.088
			2.44075		13.4022
			157.656		4.90854
			7.0279		17.2604
			3.78819		61.6287
			4.65223		13.0745
			17.2444		41.0239
			11.904		15.697
			21.5583		2.10769
			21.3174		134.852
			132.26		84.1638
			54.1239		44.9994
			31.4311		117.533
			6.83751		32.3638
			35.2678		20.9673
			4.63541		20.2602
			23.9913		79.0687
			22.7119		2.0679
			2.72909		6.76802
			27.2604		41.9269
			81.9553		7.30521
			35.4599		6.22794
			20.0848		11.9513
			33.9475		19.8479
			60.7439		6.54828
			81.644		2.33215
			41.8928		2.29289
			13.1622		6.38725
			7.48503		28.3369
			43.1394		47.3865
			22.148		3.30778
			8.93692		27.6809
			10.9438		32.1471
			2.288		79.5488
			2.47601		12.2523
			19.0037		21.4477
			4.36318		40.3288
			32.1091		9.13869
			41.5438		17.1809
			17.183		5.48688
			3.08804		82.9641
			44.7802		2.53316
			46.3123		7.85089
			100.025		17.6836
			35.9032		158.04
			92.6041		2.04921
			101.923		41.3429
			20.9323		12.2775
			143.176		24.5956
			17.3397		28.6516
			80.9048		12.1714
			62.2886		2.22101
			3.06332		75.4671
			19.3789		6.29293
			69.6094		11.3187
			122.04		38.4051
			76.784		20.0677
			101.196		17.3637
			12.6		2.00435
			128.579		43.4872
			60.7925		57.7363
			137.332		9.88426
			36.0315		6.91235
			4.31677		2.79518
			9.33561		84.3015
			3.04272		23.499
			81.3371		90.7675
			15.848		94.2173
			43.8875		24.7748
			174.215		24.4884
			28.2604		162.772
			50.6569		2.67574
			75.907		217.52
			5.2008		48.4612
			44.8761		4.03544
			99.032		69.8325
			85.6791		33.5466
			25.5521		71.3775
			6.23296		8.93461
			22.4042		52.2248
			7.5144		36.1191
			22.2002		161.105
			19.3771		54.085
			30.4146		286.028
			55.0685		8.13485
			68.9654		16.0695
			58.8756		158.244
			60.4307		34.6763
			107.925		5.42373
			39.9272		7.03601
			51.4962		14.028
			13.5919		57.3707
			20.0034		18.3609
			10.9566		25.0831
			2.32428		53.776
			4.39094		12.1118
			5.72966		8.62167
			19.2668		27.3953
			67.156		297.255
			107.261		27.368
			80.9104		155.305
			38.26		353.028
			145.408		53.4906
			41.0241		22.8722
			9.47295		51.2682
			12.5428		33.3917
			90.34		15.5934
			2.9013		2.82246
			22.2875		9.21278
			15.0445		5.31571
			40.3316		89.9875
			79.644		18.0568
			65.5639		24.74
			74.4926		198.556
			101.336		4.90318
			161.968		29.3171
			28.5364		2.94264
			7.03189		15.2132
			99.1122		20.7563
			47.9237		34.9235
			9.76461		75.2076
			146.391		23.0402
			71.2083		67.3514
			210.864		46.0415
			22.6111		28.9063
			32.0727		21.7806
			34.7281		56.2796
			152.98		2.31287
			63.1317		5.12405
			42.4233		101.928
			18.321		200.997
			59.3556		21.6356
			35.935		22.1682
			183.192		66.8725
			47.1404		58.7469
			35.2363		17.9394
			47.2546		15.2281
			59.7978		72.4772
			19.928		27.5395
			30.9181		39.8406
			16.6256		116.772
			7.23181		23.8993
[truncated: 586 more rows]
