# Supplementary material for: Distinctive single-channel properties of α4β2-nicotinic acetylcholine receptor isoforms
Source: PLoS One. 2019 Mar 7;14(3):e0213143. doi: 10.1371/journal.pone.0213143 (PMC6405073; doi:10.1371/journal.pone.0213143)
Supplement: S4 Data — Provided data consists of raw intraburst interval raw data values as determined using QuB for each patch. LS, LSP, and α5p5W182A construct data is separated by event amplitude. (XLSX) [file pone.0213143.s004.xlsx]

## Sheet: a4b2 HS
Intraburst interval (>2events events)	112013_0000	112013_0001	112013_0002	102413_0009	2014_03_18_0005	2014_03_13_0000	2014_03_13_0001	2014_10_13_0033	2014_10_13_0045
Intraburst interval (lifetime)	0.22	5.81	0.305	3.04	0.985	0.856667	4.535	0.555454	0.275
	0.965	4.365	0.403333	0.3	1.53	0.8075	3.925	2.135	1.695
	0.59375	0.78	0.4	2.62	0.385	0.8	3.38	0.655	23.385
	0.59	0.16	0.395313	2.86	1.5	1.11	0.99	0.693333	0.5875
	0.32	0.295	0.6425	0.46	1.2655	1.37	3.37	0.645	0.7875
	0.22	4.08	0.21	1.94	1.23167	0.21	0.305	0.5575	5.475
	0.65	0.93	0.231667		4.0025	0.395	3.085	0.871875	1.105
	0.28	0.328333	1.8		0.5	0.235	0.33	0.775	1.455
	0.585417	0.26	0.626667		1.935	0.745	0.44	0.4225	0.465
	0.72	3.13	2.02		0.313333	0.605	0.2525	0.315	2.4475
	1.235	0.3525	0.63		1.02077	0.793333	1.865	1.3	4.25
	0.348333	1.275	0.415			0.295	2.23	0.36
	1.21	3.185	1.00167			1.46	3.2	0.280714
	2.28167	0.4852	0.135			0.365	1.265	0.31125
	0.18		0.49			0.225	4.07	0.805
	0.31		0.7125			0.77	1.705	0.13
	0.36		2.02			0.37	2.055	0.465
	0.486667		2.545			0.755	2.775	0.245
	0.885		0.18			0.715	1.235	4.5525
	2.31		0.26			0.98	0.65	0.471
	0.755		0.765			0.93	1.73	1.47
	0.255		0.38125			0.285	1.405	0.265
	0.28		2.125			0.755	7.62	4.755
			0.285833			1.43	2.14	0.575
			0.23			0.385	1.525	1.1275
			0.735			0.641667	0.515	0.6475
			0.78			0.56	3.15	3.545
			1.685			1.26	1.95	5.25
			2.76			0.736667	2.13	2.0375
			0.25			0.27	1.175	2.11167
			0.215			0.33	0.125	0.27
			0.39			1.47	0.7375	0.265
						0.575	0.55	0.26
						0.305	7.46	1.355
						0.52	1.17	0.538333
						1.38	2.5825	0.52
						1.145	1.83	3.68
						0.7625	1.05	0.378
						1.64	1.125	0.505
						0.65	2.4725	0.085
						0.46	1.31	0.335
						0.67	1.56	0.4375
						0.32125	0.945	0.258333
						1.885	2.97	0.4
						0.17	3.29	0.327
						0.785	0.68	0.6
						0.96	0.25	0.35
						0.365	1.75	2.5125
						0.935	2.63	0.406667
						1	0.315	0.2675
						0.50125	2.51	0.385
						0.345	1.275	0.7975
						0.98875	0.97	0.442
						0.657	3.9475	3.345
						0.763333	1.87	0.535
						2.025	0.93	0.1425
						2.17	1.5975	1.16
						0.925	1.6425	0.3525
						1.2	2.3	0.465
						0.755	3.185	0.17
						0.431	0.28	2.27
						0.36	2.855	0.245
						0.305	0.925	0.365
						0.49	1.885	1.99167
						1.7875	1.155	0.205
						1.155	2.35	0.515
						1.33667	0.85	0.168333
						1.35	0.39	0.225
						0.42	2.87	0.315
						0.325	2.765	0.83875
						1.87	1.71	0.28
						0.595	0.185	0.9925
						1.27	1.73	0.1925
						1.3025	6.88	0.23
						0.563333	2.94	0.386
						0.498333	1.72	1.485
						0.54	0.33	0.325
						0.485	2.39	0.155
						0.42	1.975	0.24
						0.18	0.365	0.42125
						0.285	1.33	0.67
						0.606667	1	4.96
						0.985	1.41	0.485833
						0.661667	0.515	0.3925
						0.175	1.44	0.320833
						0.135	6.39	0
						1.5275	1.835	1.22
						0.575	1.9725	0.83
						0.84	5.13	2.745
						0.305	0.54	0.29
						1.2175	4.705	0.26
						1.615	3.05	0.654091
						0.4	0.26	0.435
						0.16	6.9825	0.63
						0.24	2.89	0.36
							3.7425	0.883333
							2.69	0.761667
							1.4225	0.2
							1.295	1.5275
							2.14	0.555
							4.5975	6.66
							4.825	0.325
							2.0875	1.945
							4.28	0.665
							1.13	0
							5.135	0.19
							2.105	0.73
							0.865	0.2
							1.8125	0.34
							15.015	0.99
							3.035	0.345
							5.58	2.01875
							5.5225
							0.87
							1.11
							1.3025
							2.615
							0.245
							1.6
							4.2575
							0.985
							3.3125
							1.98
							2.06
							1.71
							2.405
							0.72
							4.075
							0.625
							4.81
							3.825
							0.94
							0.715
							3.635
							0.945
							1.7775
							1.61
							0.625
							3.7775
							5.84
							0.77
							0.25
							0.475
							1.035
							1.295
							0.8
							4.2
							10.06
							0.975
							1.76
							1.78
							2.73
							1.235
							4.685

## Sheet: a4b2 LS low ACh
Intraburst interval (>2events events)	All	SM	LG	All	SM	LG	All	SM	LG	All	SM	LG	All	SM	LG	All	SM	LG
Intraburst interval (lifetime)	020514_0001	0.945	1.47214	020514_0005	4.7575	1.22	020514_0009	0.355	1.6425	020414_0024	2.31	8.94	2014_10_27_0008	1.1675	1.7	2014_12_12_0033	0.25	1.695
		1.167	1.56		5.6325			0.86	0.89		0.405	2.845		0.2975	2.0675		0.34	0.36
		2.00722	2		0.8425			0.6	1.6725		0.19	1.74		2.955	3.91		0.515	0.805
		0.48	0.94875		0.2775			1.35	1.56		0.31	1.89		0.605	1.3075		0.285	0.275
		0.75	0.58375		0.8225			0.5925	1.5875		1.85	2.35		2.86833	4.54		0.28	0.945
		2.8975	1.005		0.5825			0.455	1.145		0.465	6.025					0.465	1.805
		0.6875	1.40333		0.515			0.7975	5.1225		0.39	2.525					3.615	0.545
		0.27	0.908333					4.535	3.22			2.635					4.045	1.115
		2.7475	1.75833					0.6975	3.88			3.75					0.38	1.905
		0.748333	1.89125					0.5075	3.675								0.18
		0.5375	0.7825					0.6775	1.8025								2.01
		0.69	0.813					0.9975	0.865								0.43
		1.81667	1.2475					0.605	1.085								0.805
		0.65	0.96					0.6975	1.65								0.44
		0.8325	1.075					0.6625	1.275								0.295
		2.2225	1.0725					0.9625	1.4225								2.11417
		1.59	1.576					0.71	1.635								0.635
		0.385	1.145					1	2.335								0.64
		0.265	2.365					0.9675	11.43								0.205
		1.41833	1.455					0.5225	0.8275								0.455
		0.823333	1.205					0.6375	1.0675								0.3275
		2.435	1.41643					0.7975	1.005								0.22
		1.25167	1.5125					0.3525	1.3325								0.405
		1.33	0.685					1.6025	2.8725								0.405
		2.84	1.645					0.5975	1.2675								0.385
		0.395	1.305					0.415	1.375								0.645
		3.1375	2.64					0.481667	1.0875
		0.3875	5.01					0.7325	0.91
		0.704167	0.99					1.375	0.8825
		1.01	0.788333					0.4625	2.06
		0.655	1.87875					0.705	1.875
		1.025	1.625					0.955	0.74
		0.4125	1.11					0.76	1.415
		1.055	0.575					0.56	0.6825
		1.115	0.845					0.525	1.135
		1.195	0.945					1.0175
		0.185	1.875					0.8275
		0.245	0.5075					0.88
		0.5	1.34					1.2225
		0.78	2.2825					0.3725
		0.978333	2.335					0.935
		0.615	0.393333					0.7525
		0.995	1.7975					0.585
		0.885	1.665					0.9
		0.895	1.93333					1.16
		1.135	2.02357					0.625
		1.21167	0.13					0.83
		0.795	0.75					0.5175
		1.04071	1.11857					0.61
		0.941667	1.95125					0.7
		0.15	1.347					0.53
		2.245	1.58875					0.875
		0.9725	0.715					0.8175
		1.18333	1.0975					1.0475
		0.95	1.13167
		0.445	1.55667
		1.455	2.115
		0.575	1.085
		0.33	2.04
		0.2275	1.779
		0.315	2.74
		1.108	1.78846
		1.85068	4.64
		0.46	0.902
		0.8675	0.44
		0.64	1.10083
		0.595	1.69
		0.5125	1.24833
		1.78346	4.565
		0.38	0.8825
		0.24	0.986667
		3.13	0.94
		0.3325	2.0875
		0.43	1.59143
		1.308	1.525
		1.97	1.0975
		0.265	1.042
		1.647	1.5025
		1.09	1.785
		0.595	2.24333
		0.37	2.245
		1.9275	1.81
		1.12375	2.925
		1.548	2.12
		1.88583	0.985
		0.605	1.235
		0.76	1.375
		0.945	1.32167
		0.638333	0.665
		2.29579	1.2425
		1.931	0.765
		4.605	1.6275
		0.819	1.1355
		1.81	1.02281
		0.9825	1.09846
		1.56667	0.375
		0.69	2.525
		0.955	0.8
		1.1875	2.405
		0.425	1.375
		0.47	2.33
		1.005	6.26
		1.046	2.03833
		1.01125	0.785
		0.7425	1.305
		1.01	1.29333
		1.36	2.91667
		1.285	1.91
		0.78	1.475
		0.969167	2.12
		1.726	0.805
		0.195	4.865
		0.83	1.18
		1.75192	1.3825
		0.92	1.335
		0.84	4.015
		0.935	1.1275
		0.9375	0.435
		1.48333	3.16
		0.72	2.015
		0.555	2.65
		1.27167	1.21
		0.715	1.385
		0.545	0.3275
		0.675	1.443
		2.62	0.815
		1.474	0.99
		0.936667	1.21
		1.1225	1.53
		4.37	0.605
		0.66	1.38
		1.566	0.39
			0.645
			1.155
			1.183
			0.365
			0.8175
			0.9775
			0.985
			0.815
			1.073
			2.62
			1.78
			1.41167
			2.275
			3.705
			2.16389
			1.40125
			1.74417
			1.13
			1.5325
			1.51125
			4.05
			1.45
			1.22417
			0.765
			1.2
			4.305
			1.5375
			1.555
			1.505
			1.56667
			1.37
			1.85833
			1.60923
			0.94
			0.5275
			0.15
			1.1925
			1.5875
			0.6175
			0.4
			1.81
			0.625
			1.02
			1.241
			2.905
			1.35375
			1.4525
			1.18167
			1.25
			1.12833
			0.94
			2.27682
			3.518
			0.885
			2.8675
			2.82875
			1.8
			1.3885
			0.5725
			0.928571
			3.34125
			1.52
			1.57
			2.371
			1.14
			1.52107
			1.40187
			0.856667
			2.62
			1.405
			1.79
			2.62625
			0.555
			1.605
			1.23577
			0.425
			2.32778
			0.505
			0.66
			1.63778
			0.485
			1.23167
			1.3975
			1.618
			2.5
			1.20357
			2.0275
			2.28812
			2.32214
			1.89208
			0.7825
			1.654
			0.8575
			1.3055
			0.591667
			0.942083
			1.125
			1.26875
			1.83
			2.3175
			0.870833
			0.29
			2.113
			2.195
			1.4
			0.265
			2.53167
			2.685
			0.82
			2.53
			1.60833
			1.6825
			2.6025
			2.93
			1.37571
			1.85
			1.408
			1.4275
			2.765
			0.65
			1.69
			1.12125
			1.415
			1.46
			3.19
			1.82
			0.8875
			1.16833
			1.1975
			1.13
			1.2075
			1.9475
			0.975
			0.32
			1.72929
			1.07
			1.2
			1.126
			1.8775
			1.455
			0.5075
			1.535
			3.495
			2.655
			2.75
			1.44833
			1.095
			2.225
			2.39
			2.225
			1.81875
			1.86
			1.27844
			0.74
			3.83
			0.53
			1.56563
			1.2525
			2.505
			1.43875
			1.305
			1.13917
			2.92
			2.015
			1.215
			2.5925
			1.89667
			1.16
			0.6875
			1.15875
			1.42615
			1.20083
			1.487
			1.33
			1.225
			1.575
			1.8925
			0.93
			1.145
			1.025
			2.24333
			1.96667
			0.59
			5.67
			2.06833
			1.97125
			1.5825
			1.42
			1.23333
			1.01
			1.20833
			1.00846
			0.765
			2.365
			1.91
			1.0125
			1.12233
			2.41417
			1.0425
			2.755
			2.60833
			2.175
			0.891667
			1.681
			2.885
			1.651
			2.7175
			2.845
			0.74375
			2.4675
			1.45071
			1.29333
			1.09
			0.86
			0.415
			1.649
			2.285
			0.582
			3.25
			1.445
			1.548
			2.00667
			1.83667
			3.135
			0.7075
			1.335
			1.98
			0.4375
			1.8915
			1.245
			2.16
			1.88
			0.925
			1.28462
			1.24167
			0.72
			0.951667
			1.285
			1.765
			2.02875
			2.988
			1.335
			1.67222
			2.13
			1.285
			1.215
			2.8875
			1.18167
			4.345
			1.85
			1.746
			1.788
			2.275
			1.41375
			1.2425
			1.725
			2.08
			1.585
			1.275
			0.868333
			1.1975
			1.15
			1.23929
			2.49
			1.48667
			5.065
			0.446667
			1.85
			1.275
			1.25833
			1.005
			1.84125
			0.455
			1.3875
			0.835
			1.009
			1.34667
			2.5325
			7.035
			0.986667
			1.5175
			1.585
			1.57833
			4.055
			1.2725
			0.655
			3.81
			1.06
			1.015
			1.89929
			1.19
			1.99833
			1.505
			0.61
			1.442
			0.798333
			0.995
			3.16
			3.82833
			1.43917
			0.685
			2.22
			1.60167
			1.54944
			1.785
			2.505
			1.5675
			1.01
			0.855
			1.35333
			2.265

## Sheet: a4b2 LS high ACh
Intraburst interval (>2events events)	All		SM		LG	All	SM	LG	All	SM	LG	All	SM	LG	All	SM	LG	All		SM		LG	All	SM	LG
Intraburst interval (lifetime)	11213_0018	SM AMP		Lg AMP	life time 2	102413_0019			112113_0016			2014_12_12_0008			112113_0013			2014_12_12_0014	SM Amps				2015_04_29_0005
		1.25092	0.41	2.16582	2.25		0.31	1.49		0.2925	0.185		0.49125	0.79		0.25	0.63		1.0818	0.255	1.87967	0.11		0.9	0.975
		1.13054	3.715	1.57774	2.195		1.61	1.53		0.56	1.185		2.075	1.92		0.445	1.295		0.924487	0.22	1.74521	0.775		0.65	2
		0.835262	0.3775	1.34322	1.8475		1.85	2.38		0.645	0.9		0.35	1.605		0.705	0.16		0.961693	0.645	1.87861	0.31		0.7	1.775
		1.0189	0.665	1.86204	0.815		0.85	3.09		0.295	2.14		3.385	2.36		1.13	0.26		0.954307	0.338333	2.45106	1.33		0.55	0.7
		0.85802	0.735	2.08685	3.2275		1.8			0.355	0.8425		0.671667	2.8075		0.17	0.64		0.880622	0.306667	1.30887	0.36		0.916667	0.8
		1.08639	0.31	1.7607	0.455		3.49			0.305	1.215		0.5075	0.583333		0.265	0.9475		0.829902	0.2975	2.20383	1.21		0.65	1.45
		1.09606	1.77	1.6411	0.87					0.205	0.72		0.36	0.485		0.14	1.005		0.943623	0.29	2.19442	1.04		1.85	2.15
		0.847203	0.773333	1.77851	0.6425					0.5	0.285		1.11	3.6875		0.4175	0.315		0.927038	0.321667	2.10465	0.81		1.35	2.375
		1.15318	0.325	1.89498	0.59					1.4425	1.375		0.825	3.1275		0.515	0.28		0.98646	0.43	1.49674	1.11		0.85	2.425
		0.777879	0.365	1.49153	0.44					0.22	2.315		0.12	1.95429		0.845	0.265		0.980044	0.185	2.02055	1.315		1.85	1.275
		0.913204	1.2375	1.63229	0.8325					0.535	0.31		0.88	1.755		0.82	0.875		0.976316	0.29	2.05678	0.11		0.6	0.55
		1.19076	1.31	1.44111	0.375					0.28	1.435		2.195	3.125		0.4	0.325		1.09696	0.26	2.07256	0.2375		0.75	2.05
		0.763825	0.558333	1.7685	1.4					0.21	1.37		0.19	0.935		0.3475	0.56		1.14775	0.215	1.67336	0.19		0.7
		1.00266	0.1925	1.76204	0.785					0.225	0.435		1.125	1.59		0.54	0.546667		0.970509	0.455	1.89271	0.335		1.15
		1.33531	0.8675	2.05037	0.63					0.37	1.655		0.22	0.486667		0.15	0.285		0.863587	0.1725	1.99392	0.105		2.3
		1.13857	0.93	1.79671	1.0175					0.32	0.58		0.903333	0.885		0.325	1.565		1.18332	0.225	1.88942	0.7175		0.8
		0.745333	1.65	1.84349	2.76					0.47	0.305		0.16	1.3925		0.205	0.75		0.887953	0.705	0.75342	1.94		0.575
		1.04291	0.525	2.22946	1.18					0.485	0.515		0.48	2.48		0.585	0.435		1.31977	0.235	1.85976	0.6825		1.65
		0.766065	0.765	1.59471	1.53333					1.75	1.015		0.625	3.6075		0.3975	0.47		0.888723	0.37375	2.01842	0.305		1.06667
		0.858044	0.2625	2.04414	7.395					0.145	0.295		1.84	4.87		0.53	0.64		1.018	0.445	1.95615	0.13		2.65
		0.870697	0.2075	1.83003	0.87					0.335	0.1		0.766667	0.785		0	0.64		1.0938	0.396667	1.80492	0.35		0.85
		0.875457	2.505	1.90876	0.275					0.285	0.765		0.19	0.8525		0.5425	0.23		1.05569	0.2025	1.60848	0.13		0.6
		1.27938	0.32	1.94725	0.695					0.135	1.005			2.79		0.16	0.5175		1.15101	0.21	1.71802	0.4275		0.75
		1.09229	0.75	1.57457	0.57					0.185	0.82			0.6125		0.6875	0.28		0.870381	0.1975	1.67259	0.482		0.7
		0.944442	0.58	1.58666	0.7075					0.26	0.985			0.285		0.935	0.12		0.825294	3.65	1.87594	0.455		0.625
		1.68107	1.6875	2.02845	0.8275					0.285	0.255			0.345		0.1525	0.55		1.25379	0.465	1.88814	0.145		2.1
		1.13168	1.4975	2.15733	1.155					0.365	0.7525			1.305		0.55	0.755		0.909418	0.62	1.66461	0.2975		0.55
		0.833008	0.44	1.52402	0.45					0.22	0.245			2.125		0.725	0.385		1.44205	0.556667				0.55
		0.863586	0.285	0.515921	1.93					0.335	0.705			1.331		0.655	0.54		0.888451	0.365				1.75
		0.876311	0.41	1.80928	0.715					0.285	0.665			1.525		0.29	0.515		0.853985	0.26375				1.6
		1.34965	0.45	1.71646	0.395					0.295	0.71			7.24		0.345	0.27		0.974508	0.4425				0.5
		1.0636	0.22	1.45946	0.315					0.345	0.35			1.805		0.955	0.15		0.991467	0.31				0.55
		0.839904	0.39	2.08582	1.5625					0.1925	0.44			0.16		0.365	0.225		0.885174	0.25				1.15
		0.981915	1.47	1.6286	0.405					0.585	0.32			0.485		0.165	0.538333		1.04629	0.345				4.1
		0.876443	0.315	1.48125	0.25					0.22	0.58			14.6175		0.52	0.795		0.84627	0.32				0.75
		1.0877	0.52	1.58019	0.315					0.345	1.32			1.385		0.705	0.5		0.973265	0.3475				0.6
		0.871945	0.43	1.98123	0.885					0.185	0.835			1.09833		0.495	0.53		0.952306	0.735				3.05
		1.1035	1.03	1.48732	0.29					0.333333	0.125			0.495		0.665	0.25		1.09026	0.46625				0.975
		1.11793	0.43	1.98949	0.495					0.395	0.685			1.045		0.74	0.195		0.851686	0.245				0.7
		1.05795	1.5925	1.95863	1.03					0.221667	0.725			0.405		0.8	0.305		1.12224	0.16				1.15
		1.0415	1.065	1.93812	0.95					0.475	0.845			0.505		0.27	0.145		0.990311	0.375				1.675
		1.1019	0.595	1.40899	0.935					0.37	0.41			2.875			0.585		0.890782	0.535				0.675
		0.976119	1.3975	1.73992	1.275					0.435	0.56			2.0825			0.38		0.91948	0.28				2.25
		1.03309	1.395	1.46878	0.25					0.86	1.55			0.8525			0.36		1.26723	0.297				0.65
		0.926877	0.725							0.125	0.89			1.795			0		0.935813	0.18				0.55
		0.9848	0.475							0.295	0.325			2.89			0.395		1.25259	0.12				1.8
		0.89217	2.94							0.165	0.545			2.0875			0.475		0.831212	0.35				1.4
		0.853034	1.245							0.345	0.585			0.325			0.375		0.969253	0.255				1.15
		1.28396	2.415							0.31	0.225			0.935			0.205		0.90812	0.416667				0.725
		1.1686	2.15							0.245	0.58			0.175					1.01138	0.265				2
		0.920672	0.77375							0.77	0.785			1.24					0.909628	0.315714				0.8
		0.99959	0.905							0.345	0.375			0.785					0.880988	0.5375				1.45
		1.07335	3.54							0.265	0.585			2.36667					0.896694	0.2625				0.725
		1.23167	1.4375							0.57	0.8			0.515					1.11719	0.225				2.9
		1.15178	0.51							0.5325	0.355			1.496667_x001C_					1.38882	0.3025				1.5
		1.00886	1.635							0.19	0.38								0.916223	0.395				0.7
		1.08361	1.96							0.595	0.7475								0.895	0.345				0.75
		0.931607	0.795							0.16	0.345								0.831212	0.2075				1.2
		0.931558	1.09333							0.895	0.56								0.880659	0.39				4.05
		0.983547	4.01							0.26	0.515								0.905142	0.305				0.5
		1.04256	1.47833							0.53	0.445								0.892531	0.26				0.875
		1.09788	0.98							0.775	0.2								0.849695	0.5625				4.8
		0.961859	1.387							0.64125	0.601667								0.876929	0.225				2.2
		0.889559	0.795							0.24	1.315								1.09558	0.324167				0.583333
		0.851483	0.3725							1.445	0								0.874883	0.28375				0.85
		0.955312	1.355							0.6125	0.925								0.906735	0.46				1.05
		1.09266	0.7							0.4	0.135								0.955652	0.195				0.6
		0.816627	0.72							1.365	0.445								0.956427	0.3775				1
		1.15725	0.255							0.6275	0.465								1.11436	0.3				1.95
		1.0189	0.625							0.2	0.5								1.03555	0.21				0.6
		1.27977	0.44							0.28	0.445								0.917797	0.29				0.75
		0.816284	1.92							0.24	0.19								0.934666	0.531667				0.6
		1.73492	0.455							0.75	0.225								0.932997	0.255				0.9
		1.26094	1.955							0.2	0								1.25599	0.265				0.9
		1.23433	0.715							0.4775	1.775								0.997847	0.358333				0.725
		0.851404	0.5975							0.135	0.25								0.918441	0.583333				0.575
		0.984997	1.925							0.41	1.455								1.11694	0.2175				1.2
		0.869331	0.6925							0.27	0.395								0.869429	0.251667				0.95
		0.916054	2.62							0.295	0.52								0.87869	0.315				0.825
		0.872969	1.68							0.185	1.99								1.18415	0.2675				0.7
		1.07738	0.885							0.11									1.08126	0.585				0.575
		0.847772	0.805							0.37									1.95504	0.75875				1.21667
		1.08421	1.29							1.32									0.980645	0.515				1.125
		1.14289	1.1825							0.275									0.904347	0.215				0.85
		1.0975	0.6							1.66									0.897661	0.335				1.6
		0.916682	0.455							0.155									0.964578	0.195				1.05
		1.0335	0.46							0.785									0.865846	0.215				1.55
		0.991854	3.53							0.35									0.879538	0.3075				0.55
		1.08616	0.41							0.15									1.24851	0.245				0.85
		1.02081	2.30833							0.3075									1.08567	1.15125				1.15
		0.895555	0.65							0.945									0.970312	0.3075				0.7
		0.976368	1.54333							0.605									1.06689	0.425				1.75
		0.810012	0.27							0.5775									0.967507	0.4325				2.65
		0.928856	0.37							0.22									1.15943	0.4125				0.5
		0.903542	0.64							0.406667									0.948652	0.295				0.55
		0.936147	0.436667							1.08									1.18518					1.225
		0.791315	0.63							0.581667														1.45
		0.877367	0.825							1.405														0.55
		0.855914	1.155							0.175														0.95
		0.769319	1.335							1.18														1.61667
		0.910397	0.92							0.17														0.5
		0.971397	0.54							0.315														0.75
		0.788801	0.455							0.09														1.65
		1.71705	0.925							0.89														0.6
		1.33943	0.545							0.4175														0.8
		2.31774	2.305							1.29														0.5
		1.33037	0.755							0.55														0.55
		1.14662	0.72							0.435														2.05
		0.909495	0.845							0.14														2.95
		1.12326	1.0975							0.295														0.9
		1.16238	1.835							0.34														0.55
		0.840021	0.7							0.703333														1.1
		1.15489	0.525							1.485														0.575
		0.820759	0.905							0.265														0.6
		0.889931	0.28							0.26														0.575
		1.57533	1.25							0.2														1.4
		0.918873	0.31							0.406667														0.7
		1.14614	0.195							0.64														0.95
		1.10356	0.305							0.5														1.4
		1.24752	1.235							0.265														0.5
		1.16155	0.6725							0.375														0.65
		1.28364	0.39							0.415														0.65
		0.91339	0.48							0.135														1.525
		1.05835	2.23							0.29
		1.09457	0.72							0.27
		0.823475	1.16667							0.455
		0.902358	0.43							0.316667
		0.985308	0.42							0.355
		0.86362	0.785							0.51
		1.16738	2.055							0.485
		1.19478	1.12							0.19
		1.20875	3.865							0.34
		0.899732	1.025							0.505
		1.12771	1.815							0.275
		1.15836	0.6225							0.595
		1.04575	1.685							0.335
		0.912097	0.7075							0.285
		0.897443	0.505							0.285
		1.257	0.9653							0.285
										0.19
										0.335
										0.522143
										0.40875
										0.1
										0.59
										0.45
										0.39
										0.735
										0.38
										0.59
										0.46
										0.343333
										0.325
										0.19
										0.6275
										0.5175
										0.195
										0.235
										0.25
										1.42
										0.335
										0.585
										0.25
										0.175
										0.655
										0.1
										0.555
										0.26
										0.406667
										0.175
										0.2
										0.315
										0.48
										0.715
										1.8
										0.135
										1.575
										0.455
										0.335
										0.9275
										0.2275
										0.2675
										0.5525
										0.4775
										0.6
										1.01
										0.225
										0.3375
										0.14
										0.465
										0.18
										0.205
										0.685
										0.145
										0.215
										1.155
										0.385
										0.215
										0.35
										0.4125
										0.35
										0.435
										0.545
										0.12
										0.44
										1.03833
										0.265
										0.86
										0.5275
										0.1825
										0.2
										0.13
										0.42
										0.185
										0.2275
										0.125
										0.776667
										0.525
										0.485
										0.255
										0.56
										0.69
										0.335
										0.24
										0.2
										0.265
										0.2675
										0.855
										0.295
										0.705
										0.3775
										0.56
										0.36
										0.3
										1.5425
										0.2225
										1.12
										0.29
										0.3325
										0.6975
										0.3575
										0.2925
										0.361667
										0.445
										0.18
										0.27
										0.427143
										0.3175
										0.515
										1.22
										0.95
										0.265
										0.34
										0.99
										0.5375
										0.23
										0.6725
										0.35
										0.705
										0.52
										0.305
										0.4475
										0.8175
										0.5925
										0.2
										0.558333
										0.195
										0.335
										0.395
										0.125
										0.155
										0.415
										0.22
										0.675
										0.195
										0.35
										0.858333
										0.27
										0.905
										0.18
										0.3825
										0.27
										0.1375
										0.13
										0.26
										1.14
										0.345
										0.4
										0.2
										3.71
										0.68
										0.296667
										0.175
										0.28
										0.19
										0.195
										0.22
										0.24
										0.2725
										0.255
										1.055
										0.385
										0.375
										0.5
										0.7975
										0.275
										0.1325
										0.215
										0.695
										0.225
										0.35
										0.205
										0.175
										0.155
										0.155
										0.18
										0.3
										1.265
										0.2875
										0.165
										0.35
										0.335
										0.49
										1.4075
										0.335
										0.59
										0.363
										0.22
										1.14
										0.505
										0.4
										0.13
										0.308333
										0.915
										0.46
										0.4
										0.19
										0.265
										0.21
										1.0825
										0.4
										0.3
										0.155
										0.155
										0.135
										0.39
										0.405
										0.2225
										0.435
										1
										0.245
										0.19
										0.165
										0.16
										0.505
										0.475
										0.53125
										0.3525
										0.52
										0.5925
										0.4825
										0.2
										0.29
										0.29
										0.285
										0.53
										0.23
										0.485
										0.2775
										0.36
										0.3925
										0.86
										0.37
										0.1
										0.331
										0.745714
										1.667
										0.105
										0.355
										0.505
										0.225
										0.15
										0.17
										0.38
										0.195
										0.316667
										0.43
										0.3
										0.315
										0.245
										1.34
										0.375
										0.21
										0.515
										0.225
										0.58
										0.47
										0.3475
										0.38
										0.472222
										0.3825
										2.21
										0.285
										0.37
										0.35
										0.29
										0.99
										0.425
										0.18
										0.1975
										0.315
										0.25
										0.435
										0.59
										0.1775
										0.275
										1.085
										0.79
										0.295
										0.1325
										0.225
										0.2775
										0.605
										0.13
										0.79
										0.345
										0.2475
										0.205
										0.7025
										0.5125
										0.275
										0.455
										0.945
										0.6
										0.3225
										0.335
										0.41

## Sheet: HSP
		2015_03_19_0009			2015_03_19_0010			2015_03_19_0018			2015_03_19_0026			2015_03_19_0051
Intraburst interval (>2events events)		Intraburst interval (lifetime)			Intraburst interval (lifetime)			Intraburst interval (lifetime)			Intraburst interval (lifetime)			Intraburst interval (lifetime)
Intraburst interval (lifetime)		1.815			1.775			1.205			1.0525			0.431667
		0.385			0.7875			1.895			3.83833			1.82333
		0.5525			4.1125			1.8575			0.8075			3.7075
		1.6225			3.5125			2.125			1.14			1.785
		6.9225			2.0575			2.7675			0.556667			1.88
		1.7675			0.2625			0.55			1.93			0.5175
		3.04833			0.735			0.155			1.65			0.575
		0.43			1.595			3.3525			3.7225			5.16
		2.7775			6.3725			2.41			33.41			0.2875
		1.5575			5.57			2.06			5.485			0.9775
		1.0125			0.4225			3.3675			4.635			2.1
		1.3525			0.398333			0.82			0.645714			0.335
		0.5625			3.05			0.9125			2.95			0.3275
		3.3			1.685			3.215			3.555			0.355
		2.7025			2.2075			0.6725			3.9475			0.578333
		4.6225			0.2575			5.92			0.545			1.2875
		6.0875			1.0425			1.9525			0.875			0.336667
		0.69			0.5			1.495			0.4375			0.545
		7.165			0.823333			0.641667			4.765			1.0875
		0.9125			1.3425			1.405			1.68			1.06
		11.25			2.8325			0.315			1.8025			2.495
		1.235			1.665			0.575			1.8875			0.165
		0.4825			2.4375			2.6175			2.43			0.428333
		0.115			0.64			0.785			9.1575			4.3175
		0.98			0.6425			3.75			6.28			0.673
		0.8775			3.8625			1.575			1.1075			1.63
		3.0275			2.5525			2.4275			1.58			5.98
		0.505			0.3775			0.305			1.395			0.578333
		1.2875			1.7175			4.4825			10.89			0.66
		0.805			9.79167			2.13			9.975			0.35
		1.12			0.185			3.085						0.491667
		4.65			1.9675			1.365						1.0775
		5.1425			0.988125			4.90333						0.303333
		0.795			1.2225			4.6225						0.8325
		2.75833			1.3475			13.105						0.31
		5.5625			2.035			0.775						0.6525
		4.345			0.99			0.6325						2.855
		1.2425			0.915			1.365						1.3525
		0.5925			2.435			0.8825						1.88
		0.385			2.97			1.59						0.545
		1.8075			0.6275			1.945						0.66
		25.455			0.675			1.55						0.43
		3.4725			1.7075			3.59						0.615
		1.81			2.2175			2.51						0.7875
		2.7675			1.435			1.645						1.175
		1.7675			1.6775			2.9						1.385
		2.69			3.4275			1.0175						0.51
		2.735			2.16			4.02						0.80875
		0.84			1.8575			1.27						1.815
		0.775			5.0325			0.355						1.415
		2.1			3.6275			1.0225						0.52
		0.87			2.1975			1.725						0.7425
		0.6125			3.28167			0.86						0.5175
		0.805			3.145			0.255						0.97
		1.3175			2.9225			2.4325						0.695
		0.91			1.83			1.7625						4.3775
		0.52625			0.7975			3.6						2.53
		0.94			2.715			0.91						3.9125
		0.455			1.195			2.5325						0.451071
		1.40333			3.76			8.41						0.5375
		0.74			2.0975			2.4875						0.225
		1.335			1.1025			0.9975						0.9
		0.378333			1.18			2.815						0.52
		0.445						0.945						0.69
		0.396667						0.155						1.55833
		0.3325						0.2575						2.92
		1.65333						0.6575						1.27
		1.1425												0.498333
		0.4025												0.275
		0.9												1.1675
		0.5425												1.14333
		1.015												1.1145
		1.8775												0.625
		2.535												0.3675
		0.46												0.405
		0.7675												2.2525
		1.86												0.915
		0.3725												0.57875
		0.38												0.505
		0.3975												1.358
		2.09167												0.553333
		0.8775												0.41
		0.314												0.4025
		1.34												0.30375
		7.6												0.4125
		5.9075												0.205
		1.0775												0.39
		1.455												0.305
		3.74												0.73
		3.4775												0.8175
		0.308333												0.62
		1.34375												0.275
		1.8025												0.23
		9.2125												0.48
		0.615												0.2025
		1.735												0.82
		2.395												0.77375
														0.972
														2.85
														0.875
														2.51
														0.28
														0.71
														0.215
														0.395
														1.319
														1.865
														0.2925
														0.76
														0.2475
														0.6775
														0.918333
														1.12375
														0.351429
														1.29167
														0.4275
														0.335
														0.346667
														0.323333
														0.715
														1.03
														0.32125
														0.691
														0.215
														6.79
														3.235
														0.423182
														0.37
														0.645
														0.28125
														0.33
														0.76125
														1.096
														0.245
														0.395
														0.9275
														1.75667
														0.31625
														0.875
														0.36875
														0.39
														0.331667
														0.44375
														2.51
														0.2325

## Sheet: LSP low ACh
			2014_12_03_0027			2014_12_03_0035			2015_03_31_0004			2015_03_31_0006			2015_03_31_0010			2016_05_09_0007
Intraburst interval (>2events events)			SM	LG		SM	LG		SM	LG		SM	LG		SM	LG		SM	LG
Intraburst interval (lifetime)			0.65	1.18		1.065	0.22		0.6825	1.41722		0.7575	2.44		4.035			2.197	1.697
			1.745	0.505		0.48	0.855		2.10375	1.2725		5.5725	2.585		1.2			1.54133	4.087
			0.866667	1.3425		0.275	0.53		4.145	2.3885		10.75	1.74167		1.04667			2.718	4.562
			0.272	0.7625		0.34	0.505		1.25333	2.86167		2.23			1.25			2.0912	4.024
			1.995	1.6625		0.235	1.815		3.443	1.64875		1.9			1.53875			1.4945	1.507
			1.2575	0.75		0.34	0.8		0.986667	2.09		2.705			0.6725			3.292	4.5016
			0.19	0.57		0.395	4.5725		4.2925	2.79		6.9725			2.0725			1.662	4.284
			0.335	1.92		0.29	0.725		0.855	1.76667		3.91667			0.635			3.614	2.448
			0.655	1.89		0.455	0.45		3.7375	2.59833		3.07			1.405			2.248	3.38067
			0.96	3.565		0.54			0.4125	3.89		3.75875			1.2225			0.789333	1.6432
			1.145	2.3		0.315			1.674	2.175		4.2425			2.47667			1.05333	0.88
			0.145	1.335					3.15286	1.565					3.2			1.298	3.15829
			3.53	1.3025					1.45938	2.04625					3.7475			1.811	3.83111
			1.66	0.4275					0.4725	2.12125					1.81667			0.784	5.848
			0.765	1.94					2.3525	2.61667					1.454			0.848	2.409
			1.725	1.335					2.641	3.2925					1.5475			1.86	4.222
			0.295	3.295					1.61833	1.0975					1.405			3.431	3.461
			0.8175	2.0975					2.426	1.05833					1.23			1.49	0.632
			0.345	1.8					0.2775	3.59					1.0825			1.552	4.694
			0.265	1.65					3.08143	1.44833					2.1			1.29686	2.10873
			0.9375	1.0875					1.04667	5.015					2.789			0.772	3.104
			0.5075	1.02					2.5075	2.2725								0.57	5.9592
			1.46	1.66					1.0525	1.22								1.014	9.6176
			1.095	0.275					1.205	6.41								1.75333	2.79067
			0.345	0.92					0.89	3.93								0.398	2.55733
			0.55	0.9225					1.21833	0.555								0.548	2.23
			0.175	1.115					1.4825	0.925								1.03	1.57
			1.97	2.45375					1.415	1.61125								0.866	5.822
			0.2	0.965					2.06	3.895								1.241	3.82667
			0.93	1.5725					2.53833	4.34312								3.258	5.8
			5.13	3.285					15.7875	2.33875								0.9	4.03467
			2.1425	1.62					0.6575	4.44167								1.694	2.30457
			1.24	1.9025					1.4375	3.875								1.048	0.334
			1.935	1.0425					1.3525	1.0275								0.598	3.098
			0.445	0.9075					1.38	1.08								1.552	2.172
			2.85	1.8925					1.9075	1.08125								1.352	1.961
			0.315	1.375					1.935	1.1125								0.917333	1.30857
			1.6775	0.4					0.6375	1.68667								2.19067	2.53733
			2.395	1.33					3.3175	1.561								0.712	1.28
			0.345	5.51					1.62333	1.07								1.36	1.498
			1.425	1.3575					0.5175	1.28667								0.468	3.936
			1.765	0.31					0.67	1.8								0.857333	1.974
			1.365	6.01					0.88	4.0375									1.19
			0.49125	3.75					3.2675	0.93									4.556
			0.8275	3.3875					2.1075	2.88									2.607
			0.395	0.845					3.17083	4.215									1.214
			0.855	0.595					0.74875	2.475									2.0024
			0.41	1.9					2.7725	1.54									7.662
			1.22	0.615					1.0875	1.046									1.968
			1.9175	1.715					2.12667	0.5475									2.452
			0.5225	1.015					3.8875	1.585									2.4928
			0.94	3.37					1.28	0.701667									5.448
			3.57	2.14					3.09	1.483									2.54
			0.335	1.825					1.54	1.4375									2.146
			0.33	1.78					1.395	0.9425									1.868
			1.36	1.63					1.985	0.723333									0.746
			1.69	0.59					1.095	1.69									2.364
			0.6225	2.745					2.4425	1.61667									2.558
			0.965	1.025					0.8975	1.72714									0.616
			0.485	1.485					1.755	1.6875									2.77477
			1.84						0.675	0.7175									3.6824
			0.4						4.00375	0.926667									1.78
			0.405						0.74	1.91167									1.513
			0.705						0.72	3.6025									1.508
			3.04						5.1775	1.345									1.892
			0.55						1.8625	1.29									1.86
			7.03						3.03	2.87667									2.628
			1.285						1.1225	2.9075									1.108
			0.4625						1.2925	2.00214									0.606667
			1.09833						3.11917	1.80125									3.37
			0.91						1.88	0.2425									1.816
			0.47						1.47	5.31									1.762
			1.07167						1.7375	1.9625									3.748
			0.6975						1.34	4.4475									1.34
			0.386667						4.0025	1.3075									1.948
			0.9						1.5525	2.92									2.423
			0.295						4.31333	3.17714									2.864
			0.37						0.37	3.6675									2.064
			0.385						1.635	2.87167									1.444
			0.7						1.778	1.854									3.204
			0.42						6.89	2.68667									3.34933
			0.225						3.77833	2.77167									2.02571
			0.395						0.994	1.88308									1.30133
			0.48						2.075	1.914									3.0368
			0.73						8.365	3.67									2.089
			1.4						2.485	2.7125									2.49245
			0.23						2.745	3.135									0.786
			0.365						0.89	2.01625									2.404
			0.28						6.1525	1.7275									3.064
			0.4675						8.29	4.22333									1.491
			0.52						3.94	2.67125									1.194
			0.359						0.83	5.41643									3.53333
			0.27						1.665	1.715									2.374
			0.295						4.7325	1.485									2.253
			0.315						1.96	1.6225									1.64
			0.2925						2.96	4.41857									1.7
			0.26						1.9725	5.34375									2.02
			0.21						0.87										1.551
			0.18758						0.5375										2.839
									1.37										3.056
									1.81667										2.46533
									2.8575										5.24
									7.09833										1.544
									1.25										1.126
									0.6575										1.52514
									1.84667										2.431
									0.855										1.76
																			2.612
																			1.236
																			2.55

## Sheet: LSP high ACh
			2014_10_17_0024			2014_12_04_0000			2014_12_08_0008			2014_12_10_0004			2014_12_10_0012			2014_12_10_0021			2014_12_10_0029			2015_03_18_0018
Intraburst interval (>2events events)			SM	LG		SM	LG		SM	LG		SM	LG		SM	LG		SM	LG		SM	LG		SM	LG
Intraburst interval (lifetime)			0.95	1.39333		0.3625	0.68		0.14	0.625		0.365	1.58		0.22	1.045		0.255	0.435		1.295	0.9899		0.293333	0.923333
			0.845	2.485		0.13	0.7175		1.35167	2.185		0.2625	1.91		0.225	2.585		0.389	0.4375		0.31			0.505	0.411667
			1.655	6.93		0.715	0.635		0.3275	2.435		0.828333			0.47	1.8425		0.1925	0.2		1.49333			0.2825	0.808
			0.54			0.765	1.27		0.295	0.855		0.5225			0.86	2.26		0.25	0.73		0.235			0.675
			0.325			0.335	1.5125		0.335	0.82					0.76	1.3555		0.365	1.12		0.495			0.39
			2.057			0.31	0.725		0.305	0.845					0.46	2.2225		0.525	0.66		0.72			1.4725
			2.44			0.255	0.9		0.915	1.18188					0.2825	1.26		0.26	0.645		0.415			1.075
			0.535			0.195	1.28		0.25	2.645					0.345	0.2975		0.345	0.705		0.175			0.3075
						0.3775	1.46		0.19	1.2					0.5575	0.7275		0.325	0.81		0.195
						0.345	0.7075		0.33	1.555					0.395	0.76		0.36	0.345		0.58
						0.375			0.17	0.723333								0.290455	0.61		0.155
						0.125			0.365	1.0275								0.24			0.235
						0.28			0.975	0.515								0.31			3.34
						1.385			0.455	6.425								0.285			0.545
						0.13			2.075	1.02833								0.175			0.405
									1.535	1.76								0.315
										0.45								0.33
										1.36								0.26
																		0.296667
																		0.165
																		0.235
																		0.26
																		0.19
																		0.495
																		0.28
																		0.225
																		0.21
																		0.225
																		0.3575
																		0.7575
																		0.18
																		0.2875
																		0.22
																		0.48
																		0.243333
																		0.25
																		0.661667

## Sheet: W182A low ACh
Intraburst interval (>2events events)			2016_06_07_0002			2016_06_07_0005			2016_06_07_0011			2016_06_17_0052			2016_07_05_0021			2016_07_04_0026			2016_07_04_0035
Intraburst interval (lifetime)			Sm	Lg		Sm	Lg		Sm	Lg		Sm	Lg		Sm	Lg		Sm	Lg		Sm	Lg
			0.58	0.274		0.336	0.648		no burst	no burst		0.694	2.178		0.68	3.036		0.61	0.67		0.542	5.898
			0.362667	0.316		0.26	0.36					0.572	0.39		0.346	2.046		0.618667	0.96		0.430667	2.294
			0.242	1.092		0.124	0.648					2.54	0.872		0.778	1.732		1.003	0.21		0.43	3.642
			0.688	1.154			0.212					0.576	1.478		2.042	1.77133		0.448	0.406667		0.327	0.668
			1.559				0.288					0.438	8.774		1.06267	2.346		0.518	0.308		1.1535	0.97
			0.454									0.714	1.444		1.324	1.754		1.356	0.582		0.344	3.516
2016_06_07_0002			0.672									1.396			0.293333	1.468		0.911	0.4344		0.694667	2.748
												0.722			0.438	1.457		1.816	0.507		0.448	1.254
2016_06_07_0005												0.3			1.17067	1.206		0.5	4.40933		0.958	1.546
												1.498			1.248	1.224		0.530667	0.662667		1.365	0.804
2016_06_07_0011												1.526			0.31	0.914		0.574	0.284		1.012	1.748
															0.413333	4.619		1.61	0.226		0.358	3.408
2016_06_17_0052															0.364	1.4312		0.717	0.302		0.564	0.866
															1.36	1.054		1.144	0.412		0.38	3.0952
2016_07_05_0021															1.311	1.316		0.816	0.302		0.458	1.942
															1.172	2.852		1.346	0.652		0.956	2.148
2016_07_04_0026															0.996	1.846		3.106	0.468		0.47	0.868
															0.38	1.034		0.898667	0.214		0.5	3.648
2016_07_04_0035															0.465333	1.472		0.652	0.63		0.508	2.06933
															0.501333	1.698		1.698			0.784	5.528
															0.696	1.532		0.554			0.474	2.768
															0.582	2.314		0.814			0.266	2.07467
															0.954	6.522		1.48			0.374	1.678
															1.658	2.629		1.17333			0.29	2.176
															0.978	2.774		0.498667			1.226	0.78
															0.732	2.325		0.672			0.62	2.154
															0.83	1.784		0.476			0.533	1.772
															1.06	1.132		1.184			0.564	1.146
															0.668	1.25		0.682			0.858	1.688
															0.681333	2.354		0.404			0.476	1.152
															0.774	2.213		0.5392			1.192	2.34133
															0.55	1.6976		0.78			0.562	1.069
															0.457	2.84267		1.192			1.128	1.896
															0.709333	1.978		0.488			0.474	1.17333
															2.28	3.3312		0.856			0.32	0.696
															0.704	1.48333		1.308			1.122	3.002
															0.628	2.082		0.91			0.346	1.876
															1.03733	4.596		0.738			0.322	1.50667
															0.932	3.86		2.074			0.484	1.08
															0.586	2.64		1.296			0.58	2.482
															0.314667	2.6672		0.509333			0.546	6.784
															0.768	2.665		0.622			0.958	2.53333
															0.582667	1.69692		1.732			1.314	0.826
															0.388	1.879		1.28667			0.382	1.17067
															1.86467	1.863		1.006			0.602	2.646
															0.306	1.97886		0.556			0.666	0.99
															0.861333	0.704		0.892			0.436	2.798
															0.269333	1.912		0.512			0.308	2.214
															0.548	1.982		3.56			1.394	3.62133
															0.978	5.78		1.384			1.06	3.064
															0.888	2.94867		1.476			0.788	2.215
															0.218	1.2		0.546			0.424	1.82
															1.172	3.27		1.018			1.68	2.434
															0.6	1.018		1.386			1.04667	3.21
															0.568	1.755		1.474			0.424	1.77333
															1.736	1.92		0.836			0.556	3.76267
															0.808	1.652		0.598			0.482	3.69657
															0.798	1.534		0.7945			1.41733	2.598
															0.8208	3.237		0.586667			0.9	1.344
															0.864	1.194		0.449333			1.36	1.958
															0.646667	3.486		2.0288			0.782	3.871
															0.456	3.0392		0.868			1.896	3.06
															0.633333	1.675		1.118			0.86	1.638
															0.876	2.85		0.522667			0.55	0.738
															0.91	1.864		0.963429			0.344	1.052
															0.865	1.58533		1.012			0.438	0.97
															0.522	2.30133		0.626667			2.528	3.11
															1.064	2.5496		0.388			0.574	1.53067
															0.724	1.058		1.144			0.478	2.074
															0.242	1.8168		0.6			0.296	1.09
															0.504	1.468		0.762667			1.808	1.147
															1.662	1.13067		1.088			0.55	3.76667
															0.634	1.26		1.324			1.55	1.848
															1.26	2.032		1.23067			0.45	1.348
															2.266	1.218		1.008			1.181	0.772
															0.9312	1.899		1.454			0.382	0.998
															0.852	1.024		0.797333			1.486	2.64
															0.552	1.94		0.75			1.16	4.236
															0.542	2.0672		0.534			0.67	1.864
															0.644	1.1584					0.844	3.164
															0.548	1.22667					0.718	1.3144
															0.816	2.05					0.724	3
															0.713333	1.522					0.474	1.364
															0.508	0.936					0.526	1.186
															0.826	2.4936					0.588	1.628
															0.484	2.4965					0.778	1.112
															0.428	3.74					0.53	1.806
															0.336	1.562					0.71	0.916
															0.15	3.456					0.525	2.158
															0.409333	1.58					0.594	0.96
															0.354667	4.50667					0.45	0.906
															0.452	2.036					0.52	2.518
															0.594	5.26133					0.566667	2.89333
															0.312	2.272					0.59	1.586
															0.7	3.378					0.6	4.182
															0.770667	2.34					0.786	2.748
															0.73	2.604					1.32	1.346
															0.341333	1.66933					0.388	2.93
															0.7	1.746					0.36	1.293
															0.84	1.323					0.528	3.314
															0.434	2.47133					0.448	1.058
															0.5024	3.21067					1.306	2.52133
															0.364	2.724					1.628	3.768
															0.392	2.21					1.024	2.243
															0.896	1.588					0.452	3.074
															0.287	2.664					0.34	1.83333
															0.652	2.842					0.928	2.274
															0.216	3.956					1.144	1.53
															0.328	3.661					0.466	1.932
															0.222	1.226					0.773	2.939
															0.814	1.35333					0.788	1.734
															0.748	0.86					0.732	1.814
															0.238	1.342					1.904	2.029
															0.27	1.5352					0.722	4.581
															0.294667	1.472					0.352	0.988
															0.366	0.942					1.216	1.842
															0.481	1.848					2.918	2.58533
															0.490667	1.734					1.16	1.10667
															0.188	1.874					1.012	3.534
															0.376	1.4912					1.28	1.366
															0.224	1.052					0.961333	1.872
															0.606667	3.087					0.548	2.134
															0.629	1.43467					0.762	1.17867
															0.418	1.095					0.378	2.454
															0.748	4.56					1.054	2.064
															0.978	2.23					0.388	1.642
															0.506	2.136					1.67	1.9104
															0.824	1.062					1.526	0.936
															1.406	2.68					0.684	1.4976
															0.764	1.18					2.88933	1.746
																2.33467					0.648	5.136
																0.748					0.852	1.758
																1.964					0.678	1.674
																1.564					0.498	3.142
																2.664					0.622	2.832
																2.218					1.23867	3.042
																1.384					0.83	3.734
																3.104					0.871	1.596
																1.838					0.692	6.538
																0.78					0.8344	1.324
																2.8					0.64	1.248
																0.777333					1.712	1.148
																1.114					1.038	2.63867
																2.784					2.81	1.416
																1.82					1.79067	4.398
																2.624					0.851	0.986667
																4.728					0.9	4.426
																0.702					0.712	2.404
																1.35333					2.016	3.904
																1.90267					1.592	1.652
																3.764					0.812	1.61733
																2.288					0.901	3.288
																1.74667					0.948	1.546
																1.412					0.466	1.104
																2.528					0.56	1.556
																1.626					0.808	1.842
																1.78133					1.014	2.932
																2.182					0.658	0.990667
																1.492					0.58	1.86
																1.86					1.046	0.864
																1.34267					1.04667	1.04133
																1.152					0.474	3.436
																1.16267					0.832	4.024
																2.386					0.358	2.196
																1.62133					1.208	1.884
																0.832					0.644	3.4
																1.366					1.168	2.384
																1.38					0.954	2.224
																0.876					1.92	3.29067
																1.45333					0.654	1.28667
																1.094					1.008	1.152
																1.912					0.306	1.288
																5.85733					0.538	0.912
																2.6315					0.318	0.993333
																0.808					0.266	3.52133
																1.372					0.866	2.154
																1.13733					0.438	3.939
																1.67467					0.234	2.342
																2.48554					0.354	1.838
																3.51867					2.864	1.184
																1.963					0.3	0.676
																2.136					0.542	1.55467
																1.13					0.606	1.044
																2.218					0.488	3.242
																2.318					0.434667	1.33067
																1.58					0.258	1.766
																1.894					0.448	4.796
																1.971					1.13867	1.184
																4.024					0.717333	0.793333
																1.49					0.236	1.519
																1.592					0.232	5.778
																2.872					0.254	1.768
																1.8136						3.74533
																2.204						1.635
																2.442						2.874
																3.088						1.248
																1.174						1.398
																2.008						2.058
																1.138						1.566
																2.01314						0.788
																1.228						1.92
																4.6						1.986
																1.277						1.206
																4.986						2.772
																2.26267						2.876
																3.744						2.206
																3.922						2.078
																1.63333						2.538
																1.48						0.892
																2.32						4.374
																3.918						0.802
																1.01467						4.706
																2.378						1.228
																2.02267						0.938667
																2.45						1.786
																4.57						6.614
																2.587						6.45
																1						2.76667
																2.642						4.58
																2.798						3.132
																3.878						0.84
																3.456						0.986
																2.47533						1.632
																1.924						1.556
																1.33533						4.51
																0.9						1.522
																1.15						1.182
																5.658						1.26267
																1.15467						1.956
																1.483						2.205
																3.622						2.484
																1.722						4.12533
																1.782						3.472
																1.524						0.904
																2.32						3.134
																1.408						2
																2.324						1.034
																2.006						1.55
																0.814						6.04
																1.66933						2.186
																1.8984						2.434
																1.31467						3.836
																2.047						1.29
																1.5						0.998
																0.984						1.898
																3.028						2.85
																1.752						0.828
																4.846						1.25
																2.873						2.392
																1.382						2.652
																0.84						3.72
																2.68667						1.176
																3.952						1.482
																5.51333						3.21
																3.30667						3.124
																2.594						2.70933
																1.632						3.552
																1.508						1.15333
																2.89733						2.508
																3.108						1.644
																2.25733						2.366
																0.954						2.921
																1.803						1.054
																1.58						1.856
																3.536						1.31
																2.02533						1.906
																0.884						3.58
																4.26133						1.016
																2.896						2.694
																1.872						1.604
																3.526						1.86667
																1.396						1.696
																1.78						2.808
																1.783						2.44
																1.424						2.918
																1.523						1.00267
																1.252						2.266
																1.194						0.932
																2.636						2.7
																1.817						1.258
																2.614						3.686
																2.424						1.138
																1.878						1.81733
																3.006						1.288
																3.946						1.894
																5.666						0.801333
																1.944						1.128
																2.61067						1.322
																1.366						0.828
																3.092						1.176
																2.904						2.018
																2.538						1.236
																0.8						2.212
																1.49867						0.966
																3.2088						0.944
																1.848						1.474
																1.216						0.742
																4.084						2.06667
																2.30533						1.548
																1.442						1.292
																1.44933						0.956
																1.086						1.02667
																1.17						0.758
																3.338						2.224
																1.79867						0.814
																0.724
																5.234
																1.91
																2.91
																1.252
																1.48514
																2.284
																2.108
																1.738
																2.061
																1.094
																1.09733
																3.36267
																3.3
																2.28133
																0.966
																3.52267
																1.51733
																1.698
																2.102
																1.55
																2.09
																1.748
																3.939
																5.932
																2.812
																0.946
																2.496
																1.091
																0.778667
																2.77
																2.05
																3.916
																1.352
																1.92133
																1.876
																2.076
																2.99067
																2.464
																3.456
																2.178
																2.378
																2.004
																1.74971
																3.50667
																2.62933
																4.516
																2.388
																3.652
																1.222
																3.49733
																1.226
																3.89378
																1.026
																3.162
																1.264
																0.977333
																1.464
																1.953
																1.866
																0.93
																1.10667
																1.642
																2.64933
																3.70533
																2.9712
																1.902
																0.988667
																4.47067
																1.76
																3.992
																2.9985
																1.916
																2.72533
																4.986
																1.53333
																1.288
																2.538
																0.886
																1.118
																2.9
																2.11
																2.72667
																2.58533
																1.54
																1.986
																1.573
																3.28
																3.2488
																1.06133
																2.822
																7.43
																3.282
																1.768
																3.42533
																8.21
																3.39
																3.426
																1.14
																1.236
																6.84
																1.386
																1.50133
																3.46533
																1.858
																2.47867
																5.63
																3.826
																1.33467
																4.398
																2.88933
																2.39
																0.614
																2.07
																5.98
																3.71067
																3.088
																1.716
																3.076
																3.428
																1.35467
																2.552
																1.478
																1.202
																3.316
																1.584
																1.536
																2.192
																1.06
																2.65333
																1.102
																1.67
																1.516
																1.99
																0.894
																1.066
																1.21733
																1.518
																1.478
																1.628
																2.2512
																2.6592
																1.686
																1.78
																3.975
																1.88
																2.03
																2.4
																1.956
																4.192
																2.888
																3.062
																1.042
																3.136
																1.784
																2.53
																1.326
																2.568
																0.924
																1.8072
																2.206
																2.51467
																1.414
																0.868
																1.422
																2.164
																5.356
																2.68267
																1.304
																1.018
																2.906
																1.931
																1.10933
																1.704
																1.31
																7.734
																1.29467
																1.66
																3.932
																1.72667
																4.252
																2.864
																2.5
																1.512
																1.94133
																0.996
																2.404
																4.37
																2.098
																1.134
																2.312
																1.23067
																2.566
																1.986
																1.31067
																4.118
																5.9845
																11.2667
																2.62667
																5.27
																1.094
																1.67333
																1.562
																1.004
																1.112
																1.2
																1.12
																1.772
																1.286
																2.088
																2.418
																1.254
																2.94267
																2.56933
																4.108
																1.2
																1.922
																4.27
																0.921333
																1.526
																2.616
																2.57867
																1.811
																1.492
																2.958
																1.115
																4.882
																1.426
																1.49467
																2.858
																2.37333
																1.2808
																0.972
																0.996
																2.26667
																3.942
																1.106
																2.635
																1.578
																1.2416
																2.272
																3.092
																0.889333
																1.212

## Sheet: W182A high ach
Intraburst interval (>2events events)			2016_06_20_0005			2016_07_07_0000			2016_07_07_0008			2016_07_07_0025			2016_07_08_0015			2016_07_08_0040			2016_07_08_0048
Intraburst interval (lifetime)			SM	LG		SM	LG		SM	LG		SM	LG		SM	LG		SM	LG		SM	LG
			0.690667	0.534		0.762	1.044		0.552	0.74		0.694	1.391		0.65	1.06		1.303	0.738		0.7	3.332
			0.378	0.722		0.392	1.72		0.948	0.8528		0.509	2.134		1.24	1.451		0.368	1.8		0.741333	1.584
			0.588	2.426		0.59	2.85467		1.83067	1.165		3.106	2.096		0.5472	0.688		0.334	1.672		0.728	1.022
			1.06133	0.718667		1.388	1.706		0.174	0.738		3.252	2.672		0.9872	2.804		1.146	0.896		0.884	1.086
			1.168	1.365			3.986		0.696	1.783		0.829714	1.668		0.662	1.64667		0.668	0.988		0.574	1.364
			0.168	0.350667			2.226			1.108		0.588	2.262		1.346	1.47		0.378667	1.016		0.444	2.834
			0.293333	1.63			1.276			0.6		0.858	1.059		0.946	2.35		0.850667	1.05333		0.684	1.84933
			0.232	0.502			1.412			0.966		0.644	2.424		1.424	1.38133			0.812		0.892889	1.8136
			1.447	0.604			1.78			1.128		0.896	1.784		0.734667				3.204		0.584	0.83
			0.512	0.690667			1.77733					0.604	0.82		1.17429				1.62		0.58	0.66
			0.51	0.32			2.246					0.870667	1.576		0.662				1			2.216
			0.458	0.887			2.028					0.682	2.9272		0.98				1.402			0.982
			0.778	0.864			2.82286					0.459333	1.49467		0.412				1.434			1.13333
			0.342667	1.788			1.41333					1.02914	2.4832		1.2375				3.90933			1.686
				0.34								0.792	4.29733		0.39				1.024			0.634
				0.888								1.021	1.80222		1.6							1.444
				0.224								0.910667	1.388		0.996
				0.635								0.889333	0.941333
				0.514									1.9096
				0.646									1.47067
				1.232									1.248
				0.668									1.45733
				0.749714									1.862
				0.616									1.3672
													2.242
													1.278
													1.41467
													2.135
													4.162
													2.29
													1.032
													1.382
													4.15
													3.526
													1.7864
													3.63
													2.644
													3.958
													2.21164
													1.256
													2.39
													2.91257
													1.3656
													1.22756
													2.52333
													0.824
													1.542
													2.07733
													2.3624
													1.618
													0.964
													3.10133
													2.806
													1.97
													1.224
													3.29333
													4.836
													3.43067
													1.65867
													3.38
													2.26933
