# Supplementary material for: Distinctive single-channel properties of α4β2-nicotinic acetylcholine receptor isoforms
Source: PLoS One. 2019 Mar 7;14(3):e0213143. doi: 10.1371/journal.pone.0213143 (PMC6405073; doi:10.1371/journal.pone.0213143)
Supplement: S5 Data — Raw data were determined using QuB, and LS α4β2-nAChR data is separated by amplitude designation. (XLSX) [file pone.0213143.s005.xlsx]

## Sheet: a4b2 LS low ACh SM amps
Number of events w/in a Burst
a4b2 LS unlinked low [ACh] SM amps
		020514_0001	020514_0005	020514_0009	020414_0024	2014_10_27_0008	2014_12_12_0033
		4	2	2	2	2	2
		6	2	2	3	2	2
		10	2	2	2	2	2
		2	2	2	2	2	2
		3	2	2	2	3	2
		3	2	2	2		2
		3	2	2	2		2
		2		2			2
		3		2			2
		4		2			2
		3		2			2
		2		2			2
		7		2			2
		4		2			2
		5		2			2
		11		2			7
		4		2			2
		3		3			2
		2		2			2
		4		2			2
		4		2			3
		2		2			2
		4		2			2
		2		2			2
		2		2			2
		2		2			2
		3		3
		3		2
		7		2
		2		2
		4		2
		2		2
		3		2
		3		2
		3		2
		5		2
		2		2
		2		2
		2		2
		2		2
		4		2
		2		2
		3		2
		2		4
		3		2
		2		2
		4		2
		4		2
		8		2
		4		2
		2		2
		4		2
		3		2
		4		2
		2
		2
		5
		2
		2
		3
		2
		6
		23
		2
		3
		2
		2
		3
		14
		2
		2
		2
		3
		2
		6
		3
		2
		6
		6
		2
		2
		3
		5
		6
		7
		2
		2
		5
		4
		20
		6
		2
		6
		2
		3
		4
		2
		2
		3
		3
		2
		2
		6
		5
		3
		2
		2
		6
		2
		7
		6
		2
		2
		14
		2
		3
		3
		3
		4
		2
		2
		4
		2
		2
		2
		2
		6
		7
		3
		2
		2
		6

## Sheet: a4b2 LS low ACh LG amps
Number of events w/in a Burst
a4b2 LS unlinked low [ACh] LG amps
	020514_0001	020514_0005	020514_0009	020414_0024	2014_10_27_0008	2014_12_12_0033
	15	2	2	2	2	2
	2		3	2	2	2
	2		2	2	2	2
	9		2	2	2	2
	5		2	2	2	2
	6		2	3		2
	4		2	2		2
	7		2	2		2
	4		2	2		2
	5		2
	3		2
	6		2
	3		2
	3		2
	2		2
	3		2
	11		2
	4		2
	2		2
	2		2
	2		2
	8		2
	3		2
	2		2
	2		2
	2		2
	2		2
	2		2
	5		2
	4		2
	9		2
	2		2
	3		2
	2		2
	2		2
	2
	3
	3
	10
	3
	2
	4
	3
	2
	4
	8
	2
	4
	8
	5
	6
	5
	5
	5
	4
	7
	9
	5
	4
	6
	3
	14
	2
	6
	2
	7
	3
	4
	2
	3
	7
	2
	3
	8
	2
	3
	6
	5
	2
	4
	2
	2
	2
	2
	2
	7
	5
	4
	2
	5
	2
	3
	11
	17
	14
	3
	2
	2
	3
	3
	2
	2
	7
	3
	2
	4
	4
	2
	3
	2
	2
	2
	4
	7
	3
	2
	3
	2
	2
	2
	2
	2
	2
	3
	6
	3
	5
	2
	6
	2
	2
	2
	2
	3
	6
	2
	3
	3
	3
	2
	6
	2
	4
	7
	2
	3
	10
	5
	7
	6
	3
	5
	2
	3
	7
	3
	2
	2
	3
	2
	3
	4
	2
	4
	14
	2
	3
	2
	5
	3
	3
	2
	2
	2
	2
	6
	2
	5
	7
	4
	2
	4
	2
	12
	6
	2
	5
	5
	2
	11
	3
	15
	5
	2
	2
	6
	2
	15
	9
	4
	4
	2
	3
	5
	2
	6
	14
	2
	10
	4
	2
	10
	2
	4
	11
	21
	2
	8
	3
	9
	8
	13
	3
	6
	3
	11
	4
	13
	2
	5
	2
	3
	7
	3
	6
	2
	3
	2
	4
	3
	3
	4
	4
	5
	3
	3
	8
	2
	6
	9
	2
	2
	10
	5
	2
	2
	4
	3
	3
	4
	5
	5
	3
	7
	2
	2
	15
	3
	2
	6
	3
	2
	3
	2
	3
	3
	2
	4
	2
	5
	3
	6
	5
	2
	17
	4
	2
	2
	9
	3
	2
	5
	2
	7
	2
	2
	9
	3
	4
	2
	3
	5
	14
	7
	6
	2
	2
	3
	3
	2
	3
	3
	4
	4
	2
	2
	7
	5
	3
	3
	4
	2
	4
	14
	2
	2
	3
	7
	16
	7
	3
	3
	4
	3
	7
	6
	3
	6
	3
	2
	5
	3
	8
	4
	5
	3
	2
	6
	11
	6
	2
	11
	6
	7
	4
	2
	3
	9
	2
	3
	11
	3
	3
	3
	2
	14
	4
	4
	7
	3
	2
	9
	11
	5
	10
	3
	2
	3
	3
	4
	2
	2
	6
	6
	2
	5
	3
	2
	3
	11
	10
	4
	5
	2
	8
	2
	7
	2
	4
	2
	3
	4
	7
	5
	2
	3
	3
	6
	4
	3
	2
	7
	3
	3
	4
	2
	3
	2
	2
	2
	3
	8
	3
	4
	2
	3
	6
	4
	6
	3
	4
	7
	2
	2
	4
	10
	2
	3
	3
	3
	3
	7
	2

## Sheet: a4b2 LS high ACh SM amps
Number of events w/in a Burst
a4b2 LS unlinked high [ACh] SM amps
		11213_0018	102413_0019	112113_0016	2014_12_12_0008	112113_0013	2014_12_12_0014	2015_04_29_0005
		2	2	3	4	2	2	3
		2	2	2	3	2	4	2
		3	2	2	2	2	2	2
		2	2	2	3	2	3	3
		2	2	2	2	2	2	4
		2	2	2	2	2	2	2
		2		2	2	3	3	2
		4		2	2	3	3	2
		2		3	3	2	2	2
		3		2	3	2	3	2
		3		2	2	2	2	3
		2		2	2	2	3	2
		4		2	2	5	2	2
		3		2	2	2	2	2
		3		2	2	2	3	2
		2		2	2	3	3	4
		2		2	2	2	2	3
		2		2	4	2	3	2
		2		2	2	3	2	4
		3		2	2	5	2	2
		3		2	3	2	8	3
		2		2	4	3	2	2
		2		2	2	3	4	2
		2		2		3	3	2
		2		3		2	6	3
		3		2		3	2	2
		3		2		2	2	2
		3		2		2	5	2
		2		2		2	2	2
		3		2		2	2	3
		2		2		2	2	2
		2		2		2	2	2
		2		3		2	2	2
		2		2		2	2	2
		2		2		2	2	3
		2		2		2	5	2
		2		2		2	2	3
		3		4		3	2	3
		2		2		2	2	2
		3		4		2	2	2
		2		3		2	3	3
		2		2			5	3
		5		2			2	2
		2		2			3	3
		3		2			2	2
		2		2			2	2
		2		2			2	3
		2		3			3	2
		2		2			2	3
		2		2			2	3
		5		2			7	3
		3		2			2	3
		2		2			5	3
		3		2			2	2
		2		3			3	3
		2		2			2	2
		2		2			2	3
		4		2			3	2
		4		2			4	2
		2		3			7	2
		4		2			2	3
		2		2			2	2
		6		5			2	2
		2		2			2	4
		3		2			4	3
		2		5			2	2
		2		2			2	2
		2		2			3	2
		2		3			3	2
		2		2			2	2
		2		2			3	2
		2		2			2	2
		3		3			2	3
		2		2			3	2
		2		5			2	3
		3		2			2	3
		2		2			4	3
		3		4			3	2
		2		2			2	3
		3		2			2	2
		2		2			3	3
		2		2			4	4
		2		2			2	3
		3		4			3	3
		2		2			2	2
		2		2			2	2
		2		2			2	2
		2		2			3	2
		2		2			2	2
		4		3			2	3
		2		2			2	3
		4		2			2	2
		2		3			2	2
		3		2			2	2
		3		4			2	2
		4		3			2	3
		3		4			2	3
		2		2			2	2
		2		2			2	3
		2		2			2	4
		3		2			2	2
		2		2			3	2
		2		2			4	4
		4		2			3	2
		3		3			5	3
		3		2			2	2
		3		2			2	2
		2		2			2	2
		3		2			2	2
		3		2				2
		2		2				2
		2		4				2
		2		3				3
		2		2				2
		2		3				3
		2		2				2
		2		4				2
		2		2				2
		2		4				3
		2		3				2
		3		2				2
		2		2				3
		3		2				3
		2		2
		2		2
		4		3
		2		4
		2		2
		2		2
		2		2
		2		2
		2		2
		2		2
		2		2
		3		2
		3		2
		3		2
		2		2
		2		2
				2
				2
				8
				5
				2
				2
				2
				5
				2
				4
				2
				2
				4
				3
				2
				3
				3
				3
				3
				2
				2
				4
				2
				2
				2
				2
				2
				2
				2
				4
				2
				2
				2
				2
				2
				2
				2
				2
				2
				2
				3
				3
				3
				3
				3
				3
				2
				2
				3
				2
				2
				2
				2
				3
				2
				3
				2
				2
				2
				2
				3
				2
				2
				2
				2
				2
				7
				2
				2
				3
				3
				2
				2
				2
				2
				3
				3
				4
				5
				2
				2
				2
				2
				3
				2
				3
				3
				3
				4
				2
				2
				3
				2
				2
				2
				3
				3
				4
				2
				3
				3
				3
				3
				4
				3
				4
				2
				8
				3
				2
				2
				2
				2
				2
				3
				3
				5
				3
				2
				2
				2
				2
				3
				3
				3
				3
				4
				2
				2
				2
				2
				2
				2
				2
				3
				2
				2
				4
				2
				2
				2
				3
				2
				3
				2
				2
				2
				4
				2
				3
				2
				2
				4
				2
				2
				3
				2
				2
				2
				3
				2
				2
				2
				2
				2
				3
				2
				3
				2
				2
				2
				2
				2
				2
				2
				3
				3
				3
				2
				3
				2
				2
				2
				4
				3
				2
				2
				6
				2
				2
				3
				2
				2
				4
				3
				2
				2
				2
				2
				5
				3
				2
				2
				2
				2
				2
				2
				2
				3
				2
				5
				2
				2
				3
				2
				2
				4
				5
				3
				2
				3
				3
				2
				3
				2
				2
				2
				2
				2
				3
				2
				3
				2
				2
				2
				6
				8
				6
				2
				2
				2
				2
				2
				2
				2
				2
				4
				2
				3
				2
				2
				2
				2
				3
				3
				2
				3
				2
				3
				3
				10
				9
				2
				2
				2
				2
				2
				2
				2
				2
				3
				2
				2
				3
				4
				3
				2
				2
				2
				2
				3
				2
				3
				2
				3
				2
				2
				3
				2
				3
				3
				2
				2
				2
				2
				3
				2
				2

## Sheet: a4b2 LS high ACh LG amps
Number of events w/in a Burst
a4b2 LS unlinked high [ACh] LG amps
		11213_0018	102413_0019	112113_0016	2014_12_12_0008	112113_0013	2014_12_12_0014	2015_04_29_0005
		2	2	2	3	2	2	3
		2	2	2	4	2	3	3
		3	2	2	2	2	2	3
		3	2	3	3	3	2	3
		3		3	3	2	2	2
		2		2	7	3	2	3
		2		3	5	2	2	2
		3		2	6	3	2	3
		2		2	2	2	2	3
		2		2	3	2	2	3
		3		2	5	2	3	2
		2		3	2	3	12	2
		3		2	5	2	3
		2		2	6	4
		2		2	2	2
		3		3	3	2
		2		2	2	2
		2		2	10	3
		4		2	2	2
		2		3	2	3
		2		2	2	2
		2		2	2	2
		3		2	4	3
		2		2	2	2
		2		2	2	2
		3		2	2	2
		2		3	3	4
		2		2	2	2
		2		2	2	2
		2		2	4	6
		2		2	5	2
		2		2	4	2
		3		2	3	2
		3		2	2	4
		2		2	3	2
		2		2	2	3
		2		2	2	2
		2		2	2	2
		2		2	4	2
		2		2	8	2
		2		2	2	2
		3		2	3	2
		2		4	2	2
		2		3	2	2
				2	2	2
				2	4	2
				2	2	2
				2	2	2
				2	3
				2	3
				2	5
				2	3
				2	2
				2	2
				2	3
				2	2
				3	4
				2	2
				2	3
				2	2
				3	3
				2	3
				4	3
				2	3
				1	4
				2	2
				2	3
				2	3
				3	2
				2	4
				2
				2
				2
				1
				2
				2
				2
				2
				3
				2
