# Supplementary material for: Distinctive single-channel properties of α4β2-nicotinic acetylcholine receptor isoforms
Source: PLoS One. 2019 Mar 7;14(3):e0213143. doi: 10.1371/journal.pone.0213143 (PMC6405073; doi:10.1371/journal.pone.0213143)
Supplement: S6 Data — Values were determined using QuB, and LS α4β2-nAChR data is separated by amplitude designation. (XLSX) [file pone.0213143.s006.xlsx]

## Sheet: Burst Popen
Burst Popen LS unlinked subunit
	Small								Large
LS low [ACh]	0.4211	0.7172	0.6149	0.6785	0.581	0.4638			0.5191	0.9661	0.7023	0.8849	0.6871	0.3978
LS high [ACh]	0.7152	0.8691	0.4538	0.5093	0.4364	0.3448	0.5001		0.657	0.8988	0.4658	0.7178	0.5618	0.474	0.693
