# Supplementary material for: Distinctive single-channel properties of α4β2-nicotinic acetylcholine receptor isoforms
Source: PLoS One. 2019 Mar 7;14(3):e0213143. doi: 10.1371/journal.pone.0213143 (PMC6405073; doi:10.1371/journal.pone.0213143)
Supplement: S7 Data — Values were determined using QuB, and LS α4β2-nAChR data is separated by amplitude designation. (XLSX) [file pone.0213143.s007.xlsx]

## Sheet: HS unlinked
Burst Duration
	112013_0000	112013_0001	112013_0002	102413_0009	2014_03_18_0005	2014_03_13_0000	2014_03_13_0001	2014_10_13_0033	2014_10_13_0045
	0.57	5.825	0.39	3.04	1.35	10.085	6.6	11.89	0.77
	1.725	4.47	2.3	3.02	1.825	4.31	5.485	2.275	2.55
	3.46	0.925	0.55	2.94	1.805	5.815	3.625	4.14	23.53
	0.68	0.455	11.085	5.16	1.905	1.37	1.42	2.925	1.805
	0.685	1.345	1.73	0.96	17.175	3.595	8.705	1.805	5.45
	0.365	4.425	0.21	4.78	12.52	1.685	0.465	3.015	19.935
	1.005	2.42	1.39		9.345	4.135	3.565	11.39	4.07
	0.495	2.075	3.82		6.03	3.565	0.605	0.775	1.56
	15.515	0.4	2.42		4.885	2.83	1.78	1.22	0.525
	0.9	3.515	2.02		5.86	2.495	4.665	1.625	6.415
	3.59	2.27	0.735		20.985	12.55	2.07	1.585	5.095
	3.275	1.515	0.415			2.09	2.42	3.775
	3.165	4.195	3.935			10.325	4.06	8.595
	7.465	0.505	0.32			6.795	3.63	4.245
	2.195		0.935			3.835	4.44	2.135
	2.305		1.735			2.21	3.185	0.24
	2.84		2.215			5.175	6.865	0.835
	2.595		2.625			2.165	3.13	0.54
	5.6		0.33			1.225	2.58	10.6
	2.545		0.365			2.33	0.875	4.125
	3.735		2.87			3.17	2.085	1.735
	1.745		2.075			1.57	1.76	1.155
	0.575		2.35			1.58	8.15	6.005
			3.76			1.685	4.05	1.835
			0.38			1.29	3.975	3.005
			0.86			13.775	18.63	2.1
			2.18			1.77	3.425	3.94
			1.685			4.84	11.695	6.985
			2.76			9.41	10.235	6.82
			0.39			7.395	32.37	7.35
			0.315			2.19	1.145	3.935
			0.545			2.18	8.2	0.77
						9.615	1.04	1.9
						0.725	16.52	1.81
						0.885	4.62	4.295
						7.295	6.25	1.01
						6.66	3.335	3.88
						29.885	5.93	5.15
						7.545	13.55	2.77
						3.705	5.565	0.75
						5.785	4.565	0.58
						3.21	10.535	3.97
						10.765	21.855	2.06
						3.26	3.2	4.375
						1.06	7.865	4.295
						11.16	3.525	0.755
						8.09	1.175	1.76
						0.71	12.125	5.665
						8.98	2.985	1.575
						13.975	1.29	1.96
						11.46	4.03	1.75
						1.33	4.14	3.87
						13.225	2.57	6.28
						19.755	12.105	4.61
						19.195	2.575	3.385
						3.525	2.345	2.015
						9.92	5.12	1.16
						12.72	11.4	2.845
						2.345	2.93	4.51
						5.495	4.38	0.39
						26.1	0.43	2.705
						5.83	14.17	0.9
						1.51	3.865	5.75
						4.26	3.805	7.185
						7.205	2.535	1.55
						11.84	3.685	4.735
						8.17	6.12	1.39
						3.65	1.525	2.3
						13.39	3.935	2.86
						11.835	4.31	15.745
						4.18	17.15	0.745
						7.345	1.05	5.865
						2.01	9.27	2.56
						12.305	7.235	0.86
						18.705	13.45	8.73
						26.38	9.465	1.965
						6	2.06	0.495
						2.125	10.22	0.64
						10.275	2.3	1.915
						1.945	1.01	6.31
						5.8	6.985	0.895
						33.705	6.735	10.24
						3.455	3.775	6.85
						6.05	1.65	2.11
						0.85	1.73	7.67
						3.395	6.71	0.755
						8.27	2.1	2.215
						8.925	4.445	1.165
						1.75	5.32	3.875
						5.36	1.43	1.79
						6.64	4.98	0.82
						2.865	3.41	11.235
						8.255	1.33	2.155
						2.845	14.625	0.865
						2.715	6.74	2.35
							9.915	8.745
							3.465	4.575
							3.565	2.505
							1.59	5.92
							6.035	3.825
							11.38	6.9
							6.31	0.835
							4.765	3.32
							4.52	1.295
							1.325	1.955
							5.8	1.39
							6.605	1.01
							1.155	0.99
							20.51	1.545
							15.555	4.38
							29.385	2.04
							6.09	9.85
							11.975
							1.21
							8.265
							32.115
							3.005
							1.365
							2.055
							36.805
							10.84
							9.26
							12.4
							5.25
							6.395
							9.435
							13.93
							8.9
							0.8
							5.295
							23.91
							5.44
							8.485
							5.22
							2.62
							6.205
							6.725
							23.9
							14.27
							6.36
							2.495
							2.07
							1.12
							4.695
							9.54
							16.835
							20.62
							10.585
							3.035
							2.425
							15.14
							3.18
							5.165
							14.035

## Sheet: LS low ACh LG amps
Burst Duration
	020514_0001	020514_0005	020514_0009	020414_0024	2014_10_27_0008	2014_12_12_0033
	43.855	3.145	5.165	9.435	3.71	2.575
	2.47		2.625	3.235	4.9	2.36
	2.24		4.13	1.955	8.84	3.475
	14.56		5.78	2.35	3.24	5.85
	10.37		4.865	4.395	9.335	2.36
	12.035		4.865	14.47		5.13
	5.36		5.395	3.915		4.39
	10.05		2.81	3.435		2.43
	8.325		11.11	4.985		9.665
	15.375		2.555			0.895
	6.695		7.085			2.515
	15.76		7.985			2.965
	6.95		7.66			2.53
	5.19		5.015			2.705
	2.83		6.015
	6.545		2.41
	33.08		5.205
	5.355		3.67
	2.915		3.885
	6.905		3.51
	1.71		2.88
	20.005		7.21
	7.86		2.205
	0.945		3.345
	2.25		3.74
	5.675		4.905
	5.35		23.225
	6.02		3.155
	12.67		2.12
	12.125		3.54
	25.92		2.99
	2.76		3.165
	6.225		3.44
	4.52		1.745
	1.16		17.805
	3.305		3.51
	9.005		3.14
	4.37		3.19
	21.62		1.985
	10.265		3.75
	2.885		2.28
	4.13		3.38
	8.855		4.925
	2.105		4.39
	11.255		4.08
	30.495		2.42
	0.55		3.12
	7.085		3.205
	16.31		2.58
	15.885		2.75
	13.365		1.77
	17.435		2.15
	7.35		0.92
	8.695		2.57
	8.005		8.3
	17.415		3.25
	30.135		1.81
	12.315		2.955
	14.855		2.57
	11.745		2.445
	10.56		2.73
	44.98		1.94
	5.685		1.53
	11.43		3.745
	0.655		2.31
	17.63		5
	4.805		9.635
	12.475		5.53
	7.385		4.67
	2.905		12.765
	17.125		6.175
	2.03		21.03
	7.97		4.205
	30.065		4.455
	2.14		15.13
	7.32		19.815
	13.05		2.925
	17.435		7.02
	1.99		2.695
	14.24		1.14
	5.875		4.285
	4.135		6.3
	3.3		1.85
	5.535		2.69
	2.105		4.735
	16.395		2.68
	10.55		1.98
	9.57		2.86
	0.99		2.305
	7.83		1.245
	1.265		1.665
	4.725		2.72
	25.44		5.635
	34.025		4.41
	28.305
	2.19
	3.88
	4.935
	10.595
	7.035
	2.73
	7.34
	16.83
	3.04
	6.155
	6.915
	11.335
	6.265
	5.085
	2.655
	4.215
	5.66
	9.22
	15.975
	9.25
	5.99
	4.065
	4.96
	6.195
	4.1
	3.205
	2.25
	2.28
	2.075
	16.525
	5.81
	9.595
	1.53
	16.88
	1.23
	1.865
	0.685
	1.785
	6.475
	14.395
	1.545
	6.615
	4.41
	6.79
	2.085
	10.22
	4.86
	9.325
	15.28
	2.935
	9.965
	32.31
	12.405
	16.99
	10.29
	4.035
	17.15
	6.01
	7.695
	16
	8.425
	1.705
	5.015
	8.415
	2.345
	7.945
	7.12
	1.765
	13.605
	44.18
	4.48
	1.63
	0.445
	7.665
	4.105
	2.14
	0.82
	5.13
	1.91
	1.485
	11.715
	3.44
	12.225
	13.97
	7.92
	6.475
	5.87
	1.74
	48.365
	25.22
	3.005
	17.175
	16.555
	2.72
	27.48
	3.42
	30.45
	17.085
	1.785
	2.51
	19.18
	1.56
	43.41
	27.19
	9.85
	9.825
	2.66
	5.075
	12.83
	1.46
	14.325
	28.85
	4.605
	39.365
	6.13
	3.24
	23.57
	1.565
	9.01
	24.805
	56.915
	2.915
	15.155
	7.8
	26.075
	25.43
	38.75
	4.14
	20.25
	4.115
	20
	3.435
	27.235
	2.845
	12.895
	2.1
	7.47
	17.705
	2.55
	19.91
	2.935
	6.835
	0.89
	9.05
	6.85
	4.74
	12.605
	9.955
	12.805
	7.13
	8.425
	17.455
	4.23
	14.79
	24.245
	3.405
	0.995
	32.315
	9.21
	5.81
	4.395
	14.11
	8.88
	3.535
	5.485
	12.41
	12.145
	4.045
	19.97
	3.465
	0.815
	56.44
	9.87
	2.52
	13.81
	7.485
	4.685
	6.69
	1.95
	8.425
	11.935
	3.02
	9.06
	1.66
	14.765
	9.34
	19.965
	13.425
	4.415
	43.64
	8.56
	4.31
	1.35
	26.45
	7.225
	3.235
	18.37
	1.78
	16.835
	3.415
	3.485
	24.345
	7.2
	7.54
	2.445
	7.59
	13.105
	43.3
	16.965
	15.25
	3.205
	1.59
	5.93
	4.755
	5.37
	8.82
	3.175
	10.6
	10.235
	5.355
	6.615
	18.375
	13.54
	7.055
	4.6
	5.69
	1.57
	7.72
	37.32
	5.65
	5.375
	7.235
	12.41
	38.975
	29.605
	8.16
	8.37
	15.895
	6.34
	9.285
	14.23
	7.35
	15.085
	11.2
	4.16
	7.28
	9.095
	21.215
	5.5
	10.36
	11.965
	1.17
	16.59
	35.605
	6.66
	5.975
	27.275
	16.22
	18.035
	9.115
	6.47
	3.03
	22.685
	2.87
	2.975
	32.99
	5.235
	5.605
	9.06
	1.9
	36.995
	10.67
	6.25
	10.78
	4.315
	4.31
	26.55
	39.91
	13.375
	25.28
	7.11
	1.6
	7.285
	7.125
	12.86
	5.29
	5.585
	17.15
	19.935
	2.47
	13.77
	3.96
	2.11
	6.88
	32.085
	32.485
	8.8
	7.875
	2.615
	20.36
	4.905
	16.705
	5.52
	4.17
	3.3
	4.42
	9.87
	16.985
	12.56
	1.27
	4.02
	3.645
	14.565
	6.2
	9.44
	9.54
	15.205
	5.165
	6.18
	6.26
	4.405
	5.045
	1.81
	4.96
	2.125
	7.525
	21.03
	10.04
	10.005
	5.015
	2.875
	10.905
	9.79
	9.13
	7.725
	12.715
	14.92
	1.235
	2.775
	6.78
	25.245
	3
	8.03
	4.27
	3.29
	3.585
	14.89
	2.66

## Sheet: LS low ACh SM amps
Burst Duration
	020514_0001	020514_0005	020514_0009	020414_0024	2014_10_27_0008	2014_12_12_0033
	5.845	10.55	1.14	2.455	3.125	2.335
	10.67	11.775	1.54	0.825	1.35	4.335
	31.46	1.945	1.68	1.73	7.26	1.4
	0.915	1.82	1.12	2.215	1.765	3.75
	4.255	1.955	1.99	2.76	12.205	0.96
	10.155	2.095	4.015	0.755		5.28
	5.535	2.285	1.86	1.135		7.085
	1.425		1.39			4.805
	9.785		4.905			6.17
	5.195		2.4			2.6
	4.17		2.745			0.79
	2.41		1.43			3.355
	15.085		1.465			1.025
	3.935		4.055			4.27
	5.54		3.215			3.155
	30.5		9.34			16.57
	11.505		1.975			5.915
	3.495		2.315			4.89
	3.76		1.51			5.96
	11.12		2.355			1.855
	7.095		1.135			1.395
	4.17		2.035			2.005
	12.375		1.765			2.15
	4.395		3.1			2.26
	3.17		2.735			3.93
	1.295		3.9			2.85
	11.385		3.15
	2.045		2.815
	12.94		4.905
	2.755		2.765
	7.32		2.89
	5.36		3.725
	11.12		2.405
	5.015		2.51
	3.96		4.055
	8.665		4.48
	2.29		1.125
	0.93		1.985
	1.745		1.935
	1.775		3.725
	12.01		2.51
	0.775		2.585
	3.93		2.025
	3.56		2.66
	6.155		2.08
	3.43		3.79
	5.895		2.935
	7.325		3.16
	19.48		1.415
	6.445		2.715
	5.25		2.335
	7.425		1.31
	3.79		3.07
	10.5		1.43
	3.845		1.205
	1.16		2.2
	10.475		2.845
	4.52		1.725
	1.38		4.465
	4.145		1.415
	2.91		2.75
	13.41		3.79
	65.805		1.81
	2.23		2.16
	4.075		1.545
	2.955		1.71
	2.795		1.965
	2.845		5.78
	44.3		2.825
	3.08		2.015
	1.96		2.205
	3.84		1.745
	5.6		2.805
	0.795		2.68
	19.3		2.895
	5.945		2.735
	0.995		3.44
	16.975		2.55
	17.575		0.79
	1.26		3.195
	1.72		1.15
	4.915		3.635
	7.68		5.485
	14.655		4.93
	15.48		4.945
	4.735		1.625
	1.35		1.21
	10.94		2.9
	3.415		2.285
	65.665		3.505
	15.2		3.98
	8.76		6.295
	10.11		0.855
	3.455		3.41
	6.73		2.88
	9.11		4.7
	2.415		1.955
	2.755		2.9
	4.495		2.75
	2.05		4.1
	4.08		1.935
	1.68		2.55
	10.405		4.4
	8.085		1.395
	5.965		2.545
	2.695		1.17
	1.55		3.69
	16.835		2.085
	0.98		2.005
	11.395
	23.615
	4.32
	2.885
	38.355
	4.03
	2.31
	5.48
	3.04
	5.98
	1.83
	2.28
	6.225
	3.9
	4.835
	0.91
	7.81
	12.15
	14.57
	4.435
	5.475
	1.09
	15.51

## Sheet: LS high ACh LG amps
Burst duration
	112113_0018	102413_0019	112113_0016	2014_12_12_0008	112113_0013	2014_12_12_0014	2015_04_29_0005
	2.57	3.38	0.43	4.325	0.9	1.845	2.5
	3.02	3.42	2.21	1.92	2.32	2.635	5.6
	4.6	5.6	1.17	1.835	0.495	3.94	4.3
	2.94	6.38	6.095	6.455	0.755	1.525	2.2
	8.1		3.175	5.895	0.935	2.655	2.15
	0.8		1.685	4.03	2.005	0.65	3.6
	1.185		2.705	1.875	1.56	4.635	3.5
	2.26		0.895	9.545	0.855	2.135	5.45
	1.005		1.915	7.595	0.975	1.11	5.5
	0.585		2.67	15.675	0.545	1.14	3.3
	3.3		1.28	1.755	1.065	0.865	1.65
	0.485		4.64	3.525	1.075	3.325	3.1
	3.59		2.235	1.5	1.225	20.435
	0.95		1.505	3.59	2.695	3.515
	1.03		2.435	2.47	0.515
	3.25		2.545	2.495	2.505
	3.93		1.515	4.43	0.75
	1.29		1.615	2.48	1.155
	5.6		1.355	8.875	0.735
	7.595		1.325	5.59	1.81
	1.105		0.335	3.365	1.715
	0.505		1.11	2.32	0.45
	3.51		1.355	6.405	2.435
	0.79		1.21	3.57	0.51
	1.79		1.915	0.5	0.765
	3.015		1.42	0.755	0.73
	1.34		2.605	1.305	3.02
	0.745		0.93	8.335	1.41
	2.58		1.73	9.14	1.235
	1.015		1.45	1.95	3.77
	0.535		1.705	8.53	0.58
	0.935		0.62	2.57	0.325
	4.32		1.265	0.32	0.43
	1.975		0.85	1.145	1.91
	0.495		0.95	29.99	1.595
	1.305		2.395	3.72	1.92
	1.86		1.88	4.145	0.8
	0.425		0.41	1.785	0.585
	0.8		1.145	2.395	0.81
	1.56		1.49	0.935	0.61
	1.65		2.25	0.97	0.425
	3.125		1.195	6.415	1.415
	1.52		4.7	4.345	0.63
	0.655		4.975	2.065	0.825
			1.95	2.46	0.295
			1.575	6.645	0.805
			1.575	5.32	0.705
			1.23	0.68	0.57
			0.82	1.265	0.615
			1.045	1.15	0.485
			1.525	5.11
			1.545	1.925
			1.03	9.805
			1.335	0.67
			0.7	6.97
			1.565
			2.9
			0.775
			0.8
			1.655
			2.805
			1.38
			3.85
			2.365
			0.575
			1.64
			0.76
			1.615
			2.8
			1.615
			1.26
			0.8
			0.685
			0.74
			2.2
			0.545
			1.905
			1.575
			2.13
			3.355

## Sheet: LS high ACh SM amps
Burst Duration
	112113_0018	102413_0019	112113_0016	2014_12_12_0008	112113_0013	2014_12_12_0014	2015_04_29_0005
	1.295	0.9	1.055	4.31	1.11	1.095	3.4
	4.815	3.62	1.025	2.52	0.58	6.955	1.5
	1.325	4.02	0.865	1.12	1.11	1.685	2.05
	1.1	2.1	0.8	3.99	1.35	4.63	2.25
	0.46	3.8	0.72	4	0.335	1.04	4.85
	1.89	7.28	0.385	2.285	2.22	3.965	2.05
	3.305		0.425	0.785	1.24	4.115	3.1
	0.985		1.03	3.45	1.17	2.48	4.3
	1.7		3.77	1.025	0.865	2.775	2.15
	2.895		1.29	1.665	1.185	9.79	2.9
	1.625		0.9	1.225	1.12	1.41	2.45
	0.39		0.71	2.58	0.585	3.235	4.3
	0.535		0.425	0.85	2.575	1.14	1.65
	2.345		0.845	2.425	0.79	3.005	2.15
	1.84		0.785	0.72	0.355	2.67	2.35
	1.09		0.5	3.82	2.23	3.565	2.3
	1.315		1.345	1.07	2.735	1.39	4.1
	0.975		0.725	0.98	1.45	6.3	1.9
	2.83		2.095	1.925	1.235	1.145	2.95
	0.98		0.66	2.42	3.415	1.26	6
	1.205		0.335	3.665	0.415	2.5	4.3
	0.925		0.485	1.66	1.6	12.75	2.9
	4.305		0.32		0.49	1.775	2.3
	3.53		0.34		2.025	3.455	1.75
	1.905		2.195		1.07	6.005	2.4
	0.49		0.605		0.85	2.82	2.8
	1.655		0.985		0.685	9.67	4
	0.945		0.465		0.97	2.345	1.5
	0.7		0.795		1.185	3.52	2.55
	1.115		0.48		0.85	5.245	3.55
	1.87		1.11		0.495	1.98	4.4
	0.615		0.62		2.005	0.855	2.45
	0.665		1.285		0.875	2.015	2.4
	0.835		1.03		1.04	1.47	4.3
	2.525		0.805		0.725	1.36	5.8
	0.59		0.84		0.84	2.495	4.45
	3.72		0.62		1.26	3.28	2
	0.8		1.595		1.7	4.185	8.4
	6.805		1.505		1.03	3.23	5.25
	1.535		3.1		1.02	1.16	2.15
	1.995		1.91		0.48	1.12	2.85
	0.6		0.545			9.555	5.95
	3.055		0.59			1.745	2.8
	1.525		1.275			1.985	3.75
	2.615		0.465			1.695	2.65
	2.375		0.755			1.015	2.25
	4.97		0.415			1.98	1.8
	2.94		1.615			2.53	1.85
	3.795		0.455			5.685	4.25
	3.52		0.405			2.175	3.2
	1.415		1.18			1.47	2.2
	1.77		0.5			1.815	5.1
	2.295		0.655			1.37	2.9
	3.58		0.78			0.81	3.85
	4		2.04			4.64	2.4
	4.16		1.16			1.985	4.25
	5.045		1.365			3.16	5.5
	1.205		0.66			7.53	2.25
	8.65		1.18			12.675	3.9
	1.43		1.85			1.17	1.95
	0.84		1.235			4.095	3.05
	2.285		1.03			1.685	5.2
	0.7		4.39			6.065	2
	0.975		0.39			1.765	2.9
	1.26		1.69			1.065	6.75
	1.1		3.41			1.88	4.05
	2.045		0.635			4.235	5.4
	1.035		2.67			10.88	2.25
	2.24		3.505			1.68	2.05
	1.49		0.345			4.54	1.5
	2.075		1.235			5.08	2.55
	2.34		0.825			2.13	4
	0.665		2.18			2.855	2.05
	4.42		0.405			2.06	2.6
	1.69		3.975			5.28	1.6
	2.155		1.05			1.305	2.7
	2.62		0.965			2.915	2.2
	0.6		2.52			17.815	2.5
	0.69		0.555			2.285	1.9
	0.73		1.11			5.16	3.55
	0.525		1.065			5.53	3.5
	1.405		0.845			2.26	4.7
	4.39		2.185			1.75	3.4
	1.03		2.21			7.1	2.1
	1.155		2.34			1.68	2.35
	2.225		0.37			1.4	8.35
	2.015		1			7.155	3.35
	1.25		1.25			7.935	3.35
	1.415		0.255			1.575	1.6
	2.47		1.13			1.51	2.25
	0.735		2.245			6.64	1.4
	0.43		0.975			4.515	3.35
	3.97		1.595			5.145	1.6
	1.735		1.34			13.12	2.2
	5.805		2.755			1.99	3.95
	1.845		3.66			3.415	3.5
	0.865		2.82			2.965	2.05
	1.935		1.715			4.73	4.15
	1.105		1.565			4.145	1.65
	2.185		2.105			3.235	1.7
	1.03		0.62			4.5	3.8
	0.775		1.32			6.93	3.55
	1.785		1.215			1.465	2.3
	0.55		1.515			9.26	3.35
	0.34		1.45			1.11	7.25
	1.015		1.895			1.61	3.8
	1.705		0.77			3.72	2.5
	2.775		0.62			1.56	8.6
	0.85		0.365			5.25	1.75
	1.595		0.91			1.895	2.7
	3.05		1.265			1.42	2.1
	1.545		2.9			3.49	1.9
	1.985		4.675			1.035	3.85
	0.555		0.47			2.31	4.5
	0.73		1.44			4.895	2.7
	0.89		0.525			2.795	1.7
	2.41		3.985			1.78	2.95
	4.085		1.235			3.91	2.15
	2.03		2.705			2.385	1.75
	2.08		1.56			1.715	1.95
	2.385		1.69			11.955	4.3
	5.23		0.66			1.365	3.85
	2.305		1.135			2.475	1.3
	0.82		0.795			1.705	1.85
	1.2		0.66			1.955	5.05
			1.925				1.7
			2.18				2.4
			0.475				2.55
			0.635				3.81
			0.675
			0.93
			0.585
			1.63
			0.535
			1.16
			0.595
			0.79
			1.405
			0.76
			0.42
			0.745
			6.455
			3.565
			0.885
			0.895
			1.6
			4.64
			1.27
			2.22
			1.015
			0.69
			2.37
			1.425
			0.925
			2.48
			2.555
			2.245
			2.275
			0.55
			2.83
			3.965
			0.935
			0.405
			1.12
			1
			0.775
			1.375
			0.77
			2.8
			0.62
			0.475
			0.49
			1.04
			1.2
			3.065
			0.855
			2.435
			1.51
			0.655
			2.655
			0.855
			1.5
			3.26
			1.485
			1.71
			1.3
			0.425
			1.73
			1.11
			1.125
			0.52
			1.31
			1.565
			0.31
			1.985
			2.495
			0.885
			1.175
			0.985
			1.525
			0.905
			1.35
			0.875
			0.41
			0.89
			9.5
			1.02
			1.795
			2.6
			1.735
			0.4
			1.2
			0.75
			0.465
			0.865
			1.655
			4.32
			4
			1.175
			0.515
			0.925
			0.91
			2.445
			0.495
			1.155
			0.98
			1.355
			4.725
			0.49
			1.96
			2.21
			1.69
			1.37
			0.47
			4.9
			2.155
			4.73
			0.76
			1.435
			3.55
			2.095
			1.09
			3.5
			1.87
			2.76
			1.44
			4.98
			1.685
			0.68
			1.43
			1.235
			0.985
			1.19
			3.56
			1.365
			2.955
			2.13
			0.575
			1.71
			1.485
			0.67
			2.065
			2.485
			2.34
			3.045
			3.32
			1.01
			0.755
			0.48
			1.49
			0.665
			0.845
			0.435
			2.775
			0.885
			1.695
			4
			1.195
			1.155
			0.455
			1.28
			0.51
			1.19
			1.08
			0.765
			1.335
			2.65
			0.845
			2.24
			4.03
			1.36
			2.2
			0.575
			1.485
			2.095
			0.64
			0.345
			1.3
			1.37
			0.45
			1.76
			0.56
			1.32
			2.005
			2.83
			1.035
			0.41
			0.48
			1.065
			0.595
			0.67
			1.53
			0.58
			0.67
			1.325
			2.3
			1.125
			1.8
			1.525
			0.78
			0.935
			1.595
			2.295
			3.93
			0.525
			1.135
			5.03
			0.55
			2.405
			2.355
			0.61
			1.175
			2.44
			2.325
			1.08
			0.73
			0.67
			0.78
			3.135
			2.875
			0.695
			0.3
			1.24
			0.525
			0.445
			0.57
			0.985
			2.52
			1.71
			6.485
			0.445
			0.68
			0.62
			0.57
			0.905
			2.56
			3.935
			1.695
			1.33
			2.485
			1.95
			0.925
			1.71
			1.235
			1.58
			1.145
			1.13
			0.985
			2.725
			0.77
			2.035
			1.085
			0.695
			0.945
			5.735
			9.64
			11.815
			1.225
			0.7
			1.48
			0.47
			0.83
			1.42
			0.625
			0.61
			3.5
			1.185
			1.415
			0.565
			0.405
			1.685
			1.185
			2.44
			2.075
			0.85
			1.87
			1.685
			1.28
			1.01
			8.28
			6.57
			2.61
			0.51
			0.685
			0.585
			0.685
			1.515
			1.11
			0.985
			2.145
			0.655
			1.045
			2.59
			3.81
			2.275
			0.995
			1.795
			1.215
			0.38
			1.175
			0.465
			1.425
			1.025
			1.035
			1.105
			0.515
			1.7
			0.295
			2.965
			3.3
			0.57
			1.61
			1.515
			0.71
			1.11
			0.44
			0.655
